# Supplementary material for: Critical evaluation of the role of external calibration strategies for IM-MS
Source: Anal Bioanal Chem. 2022 Aug 12;414(25):7483–93. doi: 10.1007/s00216-022-04263-5 (PMC9482903; doi:10.1007/s00216-022-04263-5)
Supplement: Supplementary file 2 — Supplementary file2 (XLSX 106 kb) [file 216_2022_4263_MOESM2_ESM.xlsx]

## Sheet: Information
Supplementary information for: Critical evaluation of the role of external calibration strategies for IM-MS
Max L. Feuerstein1, Maykel Hernández-Mesa2, Younes Valadbeigi1, Bruno Le Bizec2, Stephan Hann1, Gaud Dervilly2, Tim Causon1*
---------------------------------------------------------------------------------------------------------
1University of Natural Resources and Life Sciences, Vienna, Department of Chemistry, Institute of Analytical Chemistry, Muthgasse 18, 1190 Vienna, Austria
2 LABERCA, Oniris, INRAE, 44307 Nantes, France
*Corresponding author
Tel: +43 1 47654-77187
E-Mail: Tim.Causon@boku.ac.at
University of Natural Resources and Life Sciences, Vienna
Department of Chemistry
Institute of Analytical Chemistry
Muthgasse 18, Vienna, 1190
Austria

## Sheet: Table S12 External calibration
Compound name	Commercial name	Ion	m/z	TWCCSN2 [Å2] (SL) (2)	Bias vs DTCCSN2 % (1)	Abs. bias vs DTCCSN2 % (1)	Bias vs TIMCCSN2 % (1)	Abs. bias vs TIMCCSN2 % (1)	TWCCSN2 [Å2] (IL) (3)	Bias vs DTCCSN2 % (1)	Abs. bias vs DTCCSN2 % (1)	Bias vs TIMCCSN2 % (1)	Abs. bias vs TIMCCSN2 % (1)	TWCCSN2 [Å2] (B)	Bias vs DTCCSN2 % (1)	Abs. bias vs DTCCSN2 % (1)	Bias vs TIMCCSN2 % (1)	Abs. bias vs TIMCCSN2 % (1)	TWCCSN2 [Å2] (ST)	Bias vs DTCCSN2 % (1)	Abs. bias vs DTCCSN2 % (1)	Bias vs TIMCCSN2 % (1)	Abs. bias vs TIMCCSN2 % (1)	TWCCSN2 [Å2] (A)	Bias vs DTCCSN2 % (1)	Abs. bias vs DTCCSN2 % (1)	Bias vs TIMCCSN2 % (1)	Abs. bias vs TIMCCSN2 % (1)	TWCCSN2 [Å2] (B2)	Bias vs DTCCSN2 % (1)	Abs. bias vs DTCCSN2 % (1)	Bias vs TIMCCSN2 % (1)	Abs. bias vs TIMCCSN2 % (1)
1,3,5(10)-estratiene-3-ol-11,17-dione	11-ketoestrone	[M+H]+	285.149	167.8			0.0070014	0.0070014	165.836			-0.00478277	0.00478277	169.466			0.0170002	0.0170002	168.589			0.0117391	0.0117391	165.043			-0.00954373	0.00954373	168.274			0.00984655	0.00984655
4-androstene-14α,17β-diol-3-one	14α-hydroxytestosterone	[M+H]+	305.211	174.2	-0.00451454	0.00451454	-0.00435808	0.00435808	174.451	-0.00307875	0.00307875	-0.00292205	0.00292205	175.532	0.00309821	0.00309821	0.00325587	0.00325587	176.198	0.00690126	0.00690126	0.00705952	0.00705952	172.064	-0.0167201	0.0167201	-0.0165655	0.0165655	175.608	0.0035302	0.0035302	0.00368793	0.00368793
1,3,5(10)-estratriene-3,16α-diol-17-one	16α-hydroxyestrone	[M+H]+	287.164	168.8	-0.00277663	0.00277663	-0.00261459	0.00261459	166.967	-0.0136055	0.0136055	-0.0134452	0.0134452	171.412	0.0126532	0.0126532	0.0128177	0.0128177	171.281	0.0118791	0.0118791	0.0120435	0.0120435	167.536	-0.0102446	0.0102446	-0.0100838	0.0100838	170.216	0.0055887	0.0055887	0.0057521	0.0057521
4-androstene-16α-17β-diol-3-one	16α-hydroxytestosterone	[M+H]+	305.211	176.1	-0.00794321	0.00794321	-0.00611419	0.00611419	174.029	-0.0196088	0.0196088	-0.0178012	0.0178012	178.72	0.00681795	0.00681795	0.00867418	0.00867418	176.195	-0.0074055	0.0074055	-0.00557549	0.00557549	174.5	-0.0169578	0.0169578	-0.0151454	0.0151454	175.607	-0.0107214	0.0107214	-0.00889752	0.00889752
4-pregnene-17-ol-3,20-dione caproate	17-caproxyprogesterone	[M+H]+	429.3	215.8	0.00232234	0.00232234	0.00746965	0.00746965	214.145	-0.00536306	0.00536306	-0.000255213	0.000255213	214.493	-0.00375041	0.00375041	0.00136571	0.00136571	216.499	0.00557126	0.00557126	0.0107353	0.0107353	211.195	-0.0190665	0.0190665	-0.0140291	0.0140291	214.308	-0.00460581	0.00460581	0.000505927	0.000505927
4-pregnene-17-ol-3,20-dione caproate	17-caproxyprogesterone	[M+Na]+	451.282	226.7	0.00715269	0.00715269	0.00834729	0.00834729	227.104	0.00894679	0.00894679	0.0101435	0.0101435	224.759	-0.00147254	0.00147254	-0.000288174	0.000288174	227.2	0.00937393	0.00937393	0.0105712	0.0105712	220.493	-0.0204232	0.0204232	-0.0192613	0.0192613	224.551	-0.00239286	0.00239286	-0.00120958	0.00120958
4-pregnene-17α-ol-3,20-dione	17-hydroxyprogesterone	[M+H]+	331.227	182.7	-0.00490196	0.00490196	-0.000510595	0.000510595	181.466	-0.0116208	0.0116208	-0.00725911	0.00725911	184.379	0.00424327	0.00424327	0.00867499	0.00867499	183.372	-0.001243	0.001243	0.00316451	0.00316451	181.014	-0.014085	0.014085	-0.00973411	0.00973411	182.513	-0.00592152	0.00592152	-0.00153466	0.00153466
4-pregnene-17α-ol-3,20-dione	17-hydroxyprogesterone	[M+Na]+	353.209	206.7	0.000484027	0.000484027	-0.00844287	0.00844287	205.946	-0.00316675	0.00316675	-0.0120611	0.0120611	206.349	-0.00121383	0.00121383	-0.0101256	0.0101256	207.978	0.00667082	0.00667082	-0.00231128	0.00231128	202.451	-0.0200842	0.0200842	-0.0288276	0.0288276	206.174	-0.00206276	0.00206276	-0.0109669	0.0109669
1,3,5(10)-estratriene-3,17α-diol-3-sulfate	17α-estradiol 3-sulfate	[M-H]-	351.126	189.4	-0.0170741	0.0170741	-0.0148244	0.0148244	190.847	-0.00956372	0.00956372	-0.00729692	0.00729692	192.843	0.000793146	0.000793146	0.00308365	0.00308365	194.073	0.00717818	0.00717818	0.00948329	0.00948329	188.719	-0.0206093	0.0206093	-0.0183678	0.0183678	193.294	0.00313326	0.00313326	0.00542912	0.00542912
4-pregnene-11β,17,18,21-tetrol-3,20-dione	18-hydroxycortisol	[M+H]+	379.212	188.6	-0.00976583	0.00976583	-0.00700258	0.00700258	187.331	-0.0164269	0.0164269	-0.0136822	0.0136822	189.972	-0.00256165	0.00256165	0.000221707	0.000221707	191.725	0.00663977	0.00663977	0.0094488	0.0094488	186.92	-0.0185874	0.0185874	-0.0158488	0.0158488	190.531	0.00037261	0.00037261	0.00316415	0.00316415
4-pregnene-11β,17,18,21-tetrol-3,20-dione	18-hydroxycortisol	[M+Na]+	401.193	200.4	-0.00466872	0.00466872	-0.00344782	0.00344782	199.555	-0.00886726	0.00886726	-0.00765151	0.00765151	201.564	0.00111061	0.00111061	0.0023386	0.0023386	201.95	0.00302963	0.00302963	0.00425997	0.00425997	197.387	-0.019632	0.019632	-0.0184294	0.0184294	200.355	-0.00489211	0.00489211	-0.00367149	0.00367149
5α-estrane-3α-ol-17-one glucuronide	19-norandrosterone glucuronide	[M-H]-	451.233	214.1	-0.000793392	0.000793392	0.00204371	0.00204371	214.339	0.000321246	0.000321246	0.00316152	0.00316152	214.067	-0.000946918	0.000946918	0.00188975	0.00188975	213.637	-0.00295414	0.00295414	-0.000123166	0.000123166	211.002	-0.0152523	0.0152523	-0.0124563	0.0124563	214.57	0.00139854	0.00139854	0.00424187	0.00424187
5α-estrane-3α-ol-17-one glucuronide	19-norandrosterone glucuronide	[M+Na]+	475.23	223.4	-0.0108917	0.0108917	-0.00356824	0.00356824	223.277	-0.0114378	0.0114378	-0.00411835	0.00411835	223.956	-0.00842859	0.00842859	-0.00108689	0.00108689	226.351	0.00217375	0.00217375	0.00959395	0.00959395	220.168	-0.0251997	0.0251997	-0.0179822	0.0179822	224.221	-0.00725501	0.00725501	9.53726e-05	9.53726e-05
5β-estrane-3α-ol-17-one glucuronide	19-noretiocholanolone glucuronide	[M-H]-	451.233	205.1	0.00190513	0.00190513	0.0031302	0.0031302	205.032	0.00157255	0.00157255	0.00279721	0.00279721	206.726	0.00984732	0.00984732	0.0110821	0.0110821	205.313	0.00294341	0.00294341	0.00416974	0.00416974	202.089	-0.0128042	0.0128042	-0.0115971	0.0115971	204.716	2.80136e-05	2.80136e-05	0.00125078	0.00125078
5β-estrane-3α-ol-17-one glucuronide	19-noretiocholanolone glucuronide	[M+Na]+	475.23	205.4	-0.000875572	0.000875572	-0.000519042	0.000519042	202.865	-0.0132082	0.0132082	-0.012856	0.012856	207.012	0.00696588	0.00696588	0.0073252	0.0073252	207.678	0.0102049	0.0102049	0.0105654	0.0105654	202.578	-0.0146018	0.0146018	-0.0142501	0.0142501	205.825	0.00119148	0.00119148	0.00154874	0.00154874
4-estrene-17β-ol-3-one benzoate	19-nortestosterone benzoate/nandrolone benzoate	[M+H]+	379.227	201.7	-0.015281	0.015281	-0.00632236	0.00632236	200.905	-0.0191639	0.0191639	-0.0102406	0.0102406	202.534	-0.0112109	0.0112109	-0.0022153	0.0022153	204.052	-0.00379967	0.00379967	0.00526339	0.00526339	198.459	-0.0311016	0.0311016	-0.0222869	0.0222869	202.386	-0.0119318	0.0119318	-0.00294277	0.00294277
4-estrene-17β-ol-3-one D-glucuronide	19-nortestosterone glucuronide	[M-H]-	449.217	214	-0.0107249	0.0107249	-0.00454313	0.00454313	215.465	-0.00395402	0.00395402	0.00227001	0.00227001	216.489	0.00078061	0.00078061	0.00703423	0.00703423	215.871	-0.00207481	0.00207481	0.00416096	0.00416096	211.028	-0.0244621	0.0244621	-0.0183662	0.0183662	216.992	0.00310846	0.00310846	0.00937662	0.00937662
4-estrene-17β-ol-3-one D-glucuronide	19-nortestosterone glucuronide	[M+H]+	451.233	217.5	-0.00571429	0.00571429	0.000828272	0.000828272	215.598	-0.0144103	0.0144103	-0.00792495	0.00792495	218.272	-0.00218389	0.00218389	0.0043819	0.0043819	219.377	0.00286474	0.00286474	0.00946375	0.00946375	213.482	-0.0240807	0.0240807	-0.017659	0.017659	217.057	-0.0077385	0.0077385	-0.00120926	0.00120926
4-estrene-17β-ol-3-one sulfate	19-nortestosterone sulfate	[M-H]-	353.142	185.9	-0.0144205	0.0144205	-0.0110299	0.0110299	186.949	-0.00886085	0.00886085	-0.00545113	0.00545113	187.306	-0.00696805	0.00696805	-0.00355182	0.00355182	188.043	-0.00306005	0.00306005	0.000369631	0.000369631	184.536	-0.0216496	0.0216496	-0.0182839	0.0182839	187.753	-0.00459589	0.00459589	-0.00117149	0.00117149
4-estrene-17β-ol-3-one sulfate	19-nortestosterone sulfate	[M+H]+	355.157	187.4	-0.0101938	0.0101938	-0.00697695	0.00697695	185.388	-0.0208203	0.0208203	-0.017638	0.017638	188.649	-0.00359744	0.00359744	-0.000359113	0.000359113	188.507	-0.00434884	0.00434884	-0.00111295	0.00111295	185.109	-0.0222934	0.0222934	-0.0191159	0.0191159	187.446	-0.00995214	0.00995214	-0.00673446	0.00673446
4-estrene-17β-ol-3-one	19-nortestosterone/nandrolone	[M+H]+	275.201	169.5	-0.00638959	0.00638959	-0.00315618	0.00315618	168.033	-0.0149892	0.0149892	-0.0117837	0.0117837	170.466	-0.000729369	0.000729369	0.00252246	0.00252246	170.93	0.00199295	0.00199295	0.00525364	0.00525364	167.86	-0.0160062	0.0160062	-0.0128041	0.0128041	170.544	-0.000267973	0.000267973	0.00298536	0.00298536
4-androstene-4-chloro-17β-ol-3-one acetate	4-chlorotestosterone acetate/clostebol acetate	[M+H]+	365.188	188.7	0.000848626	0.000848626	0.00279884	0.00279884	186.645	-0.0100518	0.0100518	-0.00812283	0.00812283	189.094	0.00293955	0.00293955	0.00489384	0.00489384	190.155	0.00856818	0.00856818	0.0105334	0.0105334	184.922	-0.0191873	0.0191873	-0.0172761	0.0172761	189.027	0.00258391	0.00258391	0.00453751	0.00453751
4-androstene-4-chloro-17β-ol-3-one acetate	4-chlorotestosterone acetate/clostebol acetate	[M+Na]+	387.17	209.6	4.77122e-05	4.77122e-05	-0.00477984	0.00477984	208.827	-0.00363965	0.00363965	-0.0084494	0.0084494	210.499	0.00433566	0.00433566	-0.000512596	0.000512596	212.315	0.0130015	0.0130015	0.00811137	0.00811137	205.894	-0.0176365	0.0176365	-0.0223787	0.0223787	210.317	0.0034688	0.0034688	-0.00137527	0.00137527
4-androstene-4-chloro-17β-ol-3-one	4-chlorotestosterone/clostebol	[M+H]+	323.177	175.7	-0.00119379	0.00119379	-0.00178017	0.00178017	174.293	-0.00919267	0.00919267	-0.00977435	0.00977435	178.293	0.0135476	0.0135476	0.0129526	0.0129526	177.755	0.0104858	0.0104858	0.00989254	0.00989254	174.091	-0.0103428	0.0103428	-0.0109238	0.0109238	177.099	0.00675913	0.00675913	0.00616808	0.00616808
4-androstene-4-chloro-17β-ol-3-one	4-chlorotestosterone/clostebol	[M+Na]+	345.159	196.3	-0.00243927	0.00243927	-0.00875274	0.00875274	195.723	-0.00536936	0.00536936	-0.0116643	0.0116643	197.586	0.00409553	0.00409553	-0.00225929	0.00225929	199.526	0.013954	0.013954	0.00753683	0.00753683	194.148	-0.0133745	0.0133745	-0.0196187	0.0196187	198.057	0.00649146	0.00649146	0.000121478	0.000121478
4-estrene-4-fluoro-17β-ol-3-one	4-fluoro-19-nortestosterone	[M+H]+	293.191	169.1	-0.00896677	0.00896677	-0.00895709	0.00895709	168.275	-0.0138007	0.0138007	-0.0137911	0.0137911	171.253	0.00364959	0.00364959	0.0036594	0.0036594	170.444	-0.0010875	0.0010875	-0.00107775	0.00107775	167.384	-0.0190223	0.0190223	-0.0190127	0.0190127	170.061	-0.00333683	0.00333683	-0.0033271	0.0033271
4-estrene-4-fluoro-17β-ol-3-one	4-fluoro-19-nortestosterone	[M+Na]+	315.173	189.9	-0.0059153	0.0059153	-0.0140358	0.0140358	189.56	-0.00769322	0.00769322	-0.0157992	0.0157992	191.324	0.00153772	0.00153772	-0.00664361	0.00664361	193.059	0.0106216	0.0106216	0.00236602	0.00236602	188.222	-0.0147007	0.0147007	-0.0227494	0.0227494	191.856	0.00432323	0.00432323	-0.00388086	0.00388086
1,4-pregnadiene-6α-methyl-11β,17α,21-triol-3,20-one	6α-methylprednisolone	[M+H]+	375.217	190.4	0.000735835	0.000735835	-7.00231e-05	7.00231e-05	189.386	-0.00459459	0.00459459	-0.00539616	0.00539616	190.508	0.00130499	0.00130499	0.000498676	0.000498676	191.794	0.0080648	0.0080648	0.00725304	0.00725304	186.989	-0.0171906	0.0171906	-0.017982	0.017982	190.6	0.0017846	0.0017846	0.0009779	0.0009779
1,4-pregnadiene-6α-methyl-11β,17α,21-triol-3,20-one	6α-methylprednisolone	[M+Na]+	397.199	214.5	-0.00269667	0.00269667	-0.00491742	0.00491742	214.391	-0.00320152	0.00320152	-0.00542115	0.00542115	214.762	-0.0014787	0.0014787	-0.00370217	0.00370217	217.035	0.00908796	0.00908796	0.00684096	0.00684096	211.718	-0.0156301	0.0156301	-0.017822	0.017822	214.838	-0.00112577	0.00112577	-0.00335002	0.00335002
5α-androstane-3,17-dione	androstanedione	[M+H]+	289.216	176.9	-0.0223819	0.0223819	-0.00416573	0.00416573	175.998	-0.0273653	0.0273653	-0.00924201	0.00924201	177.867	-0.01704	0.01704	0.00127567	0.00127567	178.585	-0.0130682	0.0130682	0.00532152	0.00532152	174.904	-0.0334112	0.0334112	-0.0154006	0.0154006	177.926	-0.0167098	0.0167098	0.00161207	0.00161207
4-androstene-3,17-dione	androstenedione	[M+H]+	287.201	172.6	-0.00495792	0.00495792	-0.00279249	0.00279249	171.582	-0.0108243	0.0108243	-0.00867164	0.00867164	172.731	-0.00420308	0.00420308	-0.00203601	0.00203601	174.662	0.00693229	0.00693229	0.0091236	0.0091236	170.044	-0.0196953	0.0196953	-0.0175619	0.0175619	174.139	0.00391599	0.00391599	0.00610073	0.00610073
5α-androstane-3α-ol-17-one sulfate	androsterone sulfate	[M-H]-	369.173	193.8	-0.0149936	0.0149936	-0.0109722	0.0109722	195.374	-0.00699534	0.00699534	-0.00294123	0.00294123	195.173	-0.0080146	0.0080146	-0.00396464	0.00396464	196.22	-0.00269526	0.00269526	0.00137641	0.00137641	191.635	-0.0259973	0.0259973	-0.0220207	0.0220207	195.631	-0.00568623	0.00568623	-0.00162678	0.00162678
1,4-pregnadiene-9α-fluoro-16β-methyl-11β,17,21-triol-3,20-dione	betamethasone	[M+Na]+	415.189	215.5	0.00120795	0.00120795	-0.00185271	0.00185271	214.937	-0.00140812	0.00140812	-0.00446078	0.00446078	214.449	-0.00367687	0.00367687	-0.0067226	0.0067226	216.725	0.00689832	0.00689832	0.00382026	0.00382026	211.416	-0.017766	0.017766	-0.0207687	0.0207687	214.531	-0.00329292	0.00329292	-0.00633982	0.00633982
1,4-androstadiene-17β-ol-3-one	boldenone	[M+H]+	287.201	170.8	-0.000175613	0.000175613	-0.00242385	0.00242385	169.473	-0.00794308	0.00794308	-0.0101739	0.0101739	172.117	0.0075345	0.0075345	0.00526892	0.00526892	172.642	0.0106044	0.0106044	0.00833191	0.00833191	170.045	-0.00459484	0.00459484	-0.00683314	0.00683314	172.188	0.00794914	0.00794914	0.00568263	0.00568263
1,4-androstadiene-17β-ol-3-one	boldenone	[M+Na]+	309.183	195.6	0.000255689	0.000255689	-0.00607231	0.00607231	195.247	-0.00154862	0.00154862	-0.00786521	0.00786521	195.435	-0.000590352	0.000590352	-0.006913	0.006913	196.832	0.00655686	0.00655686	0.000188997	0.000188997	192.812	-0.0140037	0.0140037	-0.0202415	0.0202415	195.492	-0.000294408	0.000294408	-0.00661893	0.00661893
1,4-androstadiene-17β-ol-3-one glucuronide	boldenone glucuronide	[M-H]-	461.217	217	-0.00559069	0.00559069	-0.00107411	0.00107411	217.677	-0.00248908	0.00248908	0.00204158	0.00204158	216.319	-0.00870944	0.00870944	-0.00420703	0.00420703	215.706	-0.011519	0.011519	-0.00702936	0.00702936	213.042	-0.023728	0.023728	-0.0192938	0.0192938	216.826	-0.00639029	0.00639029	-0.00187735	0.00187735
1,4-androstadiene-17β-ol-3-one glucuronide	boldenone glucuronide	[M+H]+	463.233	217.6	-0.00160587	0.00160587	0.00050577	0.00050577	215.922	-0.00930297	0.00930297	-0.00720761	0.00720761	218.103	0.000701586	0.000701586	0.00281811	0.00281811	219.211	0.0057839	0.0057839	0.00791118	0.00791118	214.615	-0.0153039	0.0153039	-0.0132212	0.0132212	216.893	-0.00484999	0.00484999	-0.0027452	0.0027452
1,4-androstadiene-17β-ol-3-one glucuronide	boldenone glucuronide	[M+Na]+	485.215	228.5	-0.00837565	0.00837565	-0.0050365	0.0050365	229.708	-0.00313146	0.00313146	0.000225336	0.000225336	228.233	-0.00953564	0.00953564	-0.00620041	0.00620041	231.307	0.00380585	0.00380585	0.00718601	0.00718601	223.771	-0.0288982	0.0288982	-0.0256281	0.0256281	228.468	-0.00851327	0.00851327	-0.00517459	0.00517459
1,4-androstadiene-17β-ol-3-one propionate	boldenone propionate	[M+H]+	343.227	187.6	-0.0102353	0.0102353	-0.00554829	0.00554829	187.096	-0.0128953	0.0128953	-0.00822084	0.00822084	189.534	-2.91455e-05	2.91455e-05	0.0047062	0.0047062	190.588	0.00552969	0.00552969	0.0102914	0.0102914	185.344	-0.0221368	0.0221368	-0.0175061	0.0175061	189.457	-0.000436935	0.000436935	0.00429648	0.00429648
1,4-androstadiene-17β-ol-3-one propionate	boldenone propionate	[M+Na]+	365.209	213	-0.0046729	0.0046729	-0.00811822	0.00811822	213.474	-0.00245678	0.00245678	-0.00590977	0.00590977	214.1	0.000467425	0.000467425	-0.00299569	0.00299569	216.032	0.00949722	0.00949722	0.00600285	0.00600285	210.341	-0.0170987	0.0170987	-0.020501	0.020501	213.896	-0.000485834	0.000485834	-0.00394565	0.00394565
1,4-androstadiene-17β-ol-3-one sulfate	boldenone sulfate	[M-H]-	365.142	188.2	-0.0148144	0.0148144	-0.013182	0.013182	189.964	-0.00558158	0.00558158	-0.0039339	0.0039339	189.826	-0.00630446	0.00630446	-0.00465797	0.00465797	191.262	0.00121699	0.00121699	0.00287594	0.00287594	186.81	-0.0220926	0.0220926	-0.0204723	0.0204723	190.293	-0.00385926	0.00385926	-0.00220872	0.00220872
1,4-androstadiene-17β-ol-3-one sulfate	boldenone sulfate	[M+H]+	367.157	188.2	-0.00738397	0.00738397	-0.0049874	0.0049874	186.851	-0.0145011	0.0145011	-0.0121218	0.0121218	190.192	0.00312041	0.00312041	0.00554234	0.00554234	190.119	0.00273538	0.00273538	0.00515638	0.00515638	187.133	-0.0130133	0.0130133	-0.0106304	0.0106304	188.991	-0.00321077	0.00321077	-0.000804131	0.000804131
1,4-androstadiene-17β-ol-3-one sulfate	boldenone sulfate	[M+Na]+	389.139	212.1					212.928															210.1			-0.0220923	0.0220923
1,4-androstadiene-17β-ol-3-one undecylenate	boldenone undecylenate	[M+H]+	453.336	226.6	0.0189307	0.0189307	0.0166602	0.0166602	223.553	0.0052303	0.0052303	0.00299031	0.00299031	224.728	0.010514	0.010514	0.00826224	0.00826224	228.706	0.0284022	0.0284022	0.0261106	0.0261106	219.834	-0.0114922	0.0114922	-0.013695	0.013695	225.993	0.016203	0.016203	0.0139385	0.0139385
1,4-androstadiene-17β-ol-3-one undecylenate	boldenone undecylenate	[M+Na]+	475.318	253.6	0.0159849	0.0159849	-0.0248404	0.0248404	255.361	0.0230396	0.0230396	-0.0180692	0.0180692	248.275	-0.0053476	0.0053476	-0.0453158	0.0453158	253.196	0.014368	0.014368	-0.0263924	0.0263924	246.831	-0.0111334	0.0111334	-0.0508691	0.0508691	249.387	-0.000893533	0.000893533	-0.0410407	0.0410407
1,4-androstadiene-3,17-dione	boldione	[M+H]+	285.185	170.3	-0.00525701	0.00525701	-0.00528606	0.00528606	169.151	-0.0119665	0.0119665	-0.0119954	0.0119954	171.514	0.00183236	0.00183236	0.0018031	0.0018031	172.696	0.00873909	0.00873909	0.00870963	0.00870963	168.424	-0.0162127	0.0162127	-0.0162415	0.0162415	172.242	0.00608608	0.00608608	0.00605669	0.00605669
1,4-androstadiene-3,17-dione	boldione	[M+Na]+	307.167	194.6	-0.0020001	0.0020001	-0.00876121	0.00876121	194.459	-0.00272493	0.00272493	-0.00948112	0.00948112	195.489	0.00255801	0.00255801	-0.00423397	0.00423397	196.886	0.00972272	0.00972272	0.0028822	0.0028822	192.864	-0.0109025	0.0109025	-0.0176033	0.0176033	195.546	0.00284955	0.00284955	-0.0039444	0.0039444
4-pregnene-11β,17,21-triol-3,20-dione 21-acetate	cortisol 21-acetate/ hydrocortisone acetate	[M+H]+	405.227	198.8	-0.00150678	0.00150678	0.00115828	0.00115828	196.5	-0.0130575	0.0130575	-0.0104233	0.0104233	199.831	0.00367112	0.00367112	0.00635	0.00635	200.155	0.00529953	0.00529953	0.00798276	0.00798276	195.207	-0.0195543	0.0195543	-0.0169374	0.0169374	198.628	-0.00237214	0.00237214	0.000290614	0.000290614
4-pregnene-11β,17,21-triol-3,20-dione 21-acetate	cortisol 21-acetate/ hydrocortisone acetate	[M+Na]+	427.209	204.7	0.0103154	0.0103154	0.00966755	0.00966755	202.965	0.00175008	0.00175008	0.00110774	0.00110774	203.348	0.00364271	0.00364271	0.00299915	0.00299915	204.963	0.0116135	0.0116135	0.0109649	0.0109649	199.088	-0.0173831	0.0173831	-0.0180131	0.0180131	203.237	0.00309606	0.00309606	0.00245286	0.00245286
4-pregnene-17α,21-diol-3,11,20-trione	cortisone	[M+H]+	361.201	187	-0.00948143	0.00948143	-0.00600648	0.00600648	185.789	-0.0158955	0.0158955	-0.0124431	0.0124431	187.242	-0.00819872	0.00819872	-0.00471927	0.00471927	188.392	-0.00210728	0.00210728	0.00139354	0.00139354	184.997	-0.02009	0.02009	-0.0166523	0.0166523	187.331	-0.00772777	0.00772777	-0.00424667	0.00424667
17-α-2,4-pregnadiene-20-yno(2,3-d)isoxazol-17-ol	danazol	[M+H]+	338.212	186.7	-0.00781208	0.00781208	-0.00338078	0.00338078	186.395	-0.00943119	0.00943119	-0.00500712	0.00500712	187.855	-0.00167656	0.00167656	0.00278214	0.00278214	188.852	0.00362493	0.00362493	0.00810731	0.00810731	185.449	-0.0144611	0.0144611	-0.0100595	0.0100595	187.789	-0.00202729	0.00202729	0.00242985	0.00242985
1,4-pregnadiene-11β,16α,17,21-tetrol-3,20-dione 16,17 acetonide	desonide	[M+H]+	417.227	200.9	0.00124595	0.00124595	0.003998	0.003998	198.96	-0.00842055	0.00842055	-0.00569507	0.00569507	201.305	0.00326199	0.00326199	0.00601958	0.00601958	201.697	0.00521689	0.00521689	0.00797985	0.00797985	197.141	-0.0174879	0.0174879	-0.0147873	0.0147873	200.104	-0.00272244	0.00272244	1.87018e-05	1.87018e-05
1,4-pregnadiene-11β,16α,17,21-tetrol-3,20-dione 16,17 acetonide	desonide	[M+Na]+	439.209	225.3	0.00334001	0.00334001	0.00121467	0.00121467	224.866	0.00140615	0.00140615	-0.0007151	0.0007151	224.479	-0.000317725	0.000317725	-0.00243532	0.00243532	227.383	0.0126143	0.0126143	0.0104693	0.0104693	220.671	-0.0172726	0.0172726	-0.0193543	0.0193543	224.732	0.000811055	0.000811055	-0.00130893	0.00130893
1,4-pregnadiene-9α-fluoro-16α-methyl-11β,17,21-triol-3,20-dione	dexamethasone	[M+H]+	393.207	191.6	0.00209205	0.00209205	0.004035	0.004035	189.864	-0.00698832	0.00698832	-0.00506297	0.00506297	191.487	0.00150208	0.00150208	0.0034439	0.0034439	192.09	0.00465345	0.00465345	0.00660137	0.00660137	187.43	-0.0197189	0.0197189	-0.0178182	0.0178182	190.297	-0.00472497	0.00472497	-0.00279524	0.00279524
1,4-pregnadiene-9α-fluoro-16α-methyl-11β,17,21-triol-3,20-dione	dexamethasone	[M+Na]+	415.189	215.8	0.00148506	0.00148506	-0.0039387	0.0039387	215.608	0.00059557	0.00059557	-0.00482337	0.00482337	215.758	0.00128894	0.00128894	-0.00413376	0.00413376	218.334	0.0132459	0.0132459	0.00775847	0.00775847	211.415	-0.0188638	0.0188638	-0.0241773	0.0241773	216.075	0.00276138	0.00276138	-0.00266929	0.00266929
5-androstene-3β-ol-17-one glucuronide	DHEA glucuronide	[M-H]-	463.233	221.2	-0.00284001	0.00284001	-0.00300481	0.00300481	222.239	0.00184263	0.00184263	0.00167706	0.00167706	220.997	-0.00375359	0.00375359	-0.00391823	0.00391823	220.012	-0.00819385	0.00819385	-0.00835777	0.00835777	217.299	-0.0204262	0.0204262	-0.0205881	0.0205881	221.509	-0.00144784	0.00144784	-0.00161286	0.00161286
5-androstene-3β-ol-17-one glucuronide	DHEA glucuronide	[M+Na]+	487.23	231.6	-0.0115237	0.0115237	-0.0047485	0.0047485	231.818	-0.0105918	0.0105918	-0.00381026	0.00381026	232.533	-0.00754134	0.00754134	-0.000738854	0.000738854						227.625	-0.0284893	0.0284893	-0.0218304	0.0218304
5-androstene-3β-ol-17-one sulfate	DHEA sulfate/Prasterone sulfate	[M-H]-	367.157	193.7	-0.015802	0.015802	-0.0134126	0.0134126	194.812	-0.010154	0.010154	-0.00775085	0.00775085	196.096	-0.00362956	0.00362956	-0.00121052	0.00121052	196.257	-0.00280863	0.00280863	-0.000387604	0.000387604	191.672	-0.0261061	0.0261061	-0.0237416	0.0237416	195.671	-0.00578824	0.00578824	-0.00337445	0.00337445
1,4-androstadiene-17α-methyl-17β-ol-3-one	dianabol	[M+H]+	301.216	175.9	0.00108133	0.00108133	-0.000908781	0.000908781	174.862	-0.00482566	0.00482566	-0.00680403	0.00680403	176.91	0.00682754	0.00682754	0.00482601	0.00482601	177.613	0.0108283	0.0108283	0.00881881	0.00881881	174.597	-0.00633394	0.00633394	-0.00830931	0.00830931	175.706	-2.53368e-05	2.53368e-05	-0.00201325	0.00201325
1,4-androstadiene-17α-methyl-17β-ol-3-one	dianabol	[M+Na]+	323.198	199.9	-0.00089964	0.00089964	-0.00723426	0.00723426	200.165	0.000426913	0.000426913	-0.00591612	0.00591612	201.498	0.00708714	0.00708714	0.000701885	0.000701885	201.79	0.00854562	0.00854562	0.00215111	0.00215111	196.801	-0.0163888	0.0163888	-0.0226252	0.0226252	200.25	0.000849441	0.000849441	-0.00549627	0.00549627
1,4-pregnadiene-16α-methyl-6α,9-difluoro-11β,21-diol-3,20-dione 21-pivalate	diflucortolone pivalate	[M+Na]+	501.242	244.9					245.732
4-estrene-17α-ol-3-one	epi-19-nortestosterone	[M+H]+	275.201	168.7	-0.00729669	0.00729669	-0.00655134	0.00655134	168.214	-0.0101565	0.0101565	-0.00941332	0.00941332	170.478	0.003167	0.003167	0.0039202	0.0039202	166.77	-0.0186563	0.0186563	-0.0179195	0.0179195	167.863	-0.01222	0.01222	-0.0114784	0.0114784	170.544	0.00355588	0.00355588	0.00430938	0.00430938
4-estrene-17α-ol-3-one	epi-19-nortestosterone	[M+Na]+	297.183	193.6	-0.00226757	0.00226757	-0.0112486	0.0112486	194.078	0.000194548	0.000194548	-0.00880862	0.00880862	194.028	-6.01711e-05	6.01711e-05	-0.00906105	0.00906105	193.534	-0.00260757	0.00260757	-0.0115855	0.0115855	190.924	-0.0160603	0.0160603	-0.0249172	0.0249172	195.821	0.0091776	0.0091776	9.35698e-05	9.35698e-05
5α-androstane-3β-ol-17-one glucuronide	epiandrosterone glucuronide	[M-H]-	465.248	221.4	-0.0020284	0.0020284	-0.00145827	0.00145827	222.531	0.00306964	0.00306964	0.00364268	0.00364268	221.741	-0.000489785	0.000489785	8.12176e-05	8.12176e-05	219.985	-0.00840781	0.00840781	-0.00784133	0.00784133	217.976	-0.0174607	0.0174607	-0.0168994	0.0168994	221.48	-0.00166656	0.00166656	-0.00109623	0.00109623
5α-androstane-3β-ol-17-one glucuronide	epiandrosterone glucuronide	[M+Na]+	489.246	232			-0.00713975	0.00713975	231.86			-0.00773925	0.00773925	232.506			-0.00497221	0.00497221						228.204			-0.0233867	0.0233867
5α-androstane-3β-ol-17-one sulfate	epiandrosterone sulfate	[M-H]-	369.173	194.9	-0.0143124	0.0143124	-0.0123311	0.0123311	196.341	-0.00702262	0.00702262	-0.0050266	0.0050266	197.824	0.00047563	0.00047563	0.00248672	0.00248672	198.681	0.00481059	0.00481059	0.00683039	0.00683039	194.041	-0.0186585	0.0186585	-0.0166859	0.0166859	198.285	0.00280918	0.00280918	0.00482496	0.00482496
4-androstene-17α-ol-3-one	epitestosterone	[M+H]+	289.216	173.3	0.00213959	0.00213959	0.00183062	0.00183062	171.75	-0.00682502	0.00682502	-0.00713123	0.00713123	175.292	0.0136605	0.0136605	0.0133479	0.0133479	174.607	0.00969662	0.00969662	0.00938532	0.00938532	170.816	-0.012225	0.012225	-0.0125295	0.0125295	174.085	0.00668178	0.00668178	0.00637141	0.00637141
4-androstene-17α-ol-3-one	epitestosterone	[M+Na]+	311.198	198.6	0.00633392	0.00633392	-0.00204348	0.00204348	197.619	0.00136137	0.00136137	-0.00697464	0.00697464	198.409	0.00536499	0.00536499	-0.00300435	0.00300435	200.341	0.0151563	0.0151563	0.00670547	0.00670547	194.942	-0.0121992	0.0121992	-0.0204223	0.0204223	198.866	0.00768017	0.00768017	-0.000708449	0.000708449
4-androstene-17α-ol-3-one glucuronide	epitestosterone glucuronide	[M-H]-	463.233	218.3	-0.00315083	0.00315083	-0.00405132	0.00405132	219.284	0.00134405	0.00134405	0.000439501	0.000439501	218.657	-0.00152093	0.00152093	-0.00242289	0.00242289	217.858	-0.00516795	0.00516795	-0.00606662	0.00606662	215.167	-0.0174567	0.0174567	-0.0183442	0.0183442	219.167	0.000807243	0.000807243	-9.68199e-05	9.68199e-05
4-androstene-17α-ol-3-one glucuronide	epitestosterone glucuronide	[M+H]+	465.248	206	0.00664582	0.00664582	0.00613777	0.00613777	203.763	-0.00428557	0.00428557	-0.00478811	0.00478811	206.603	0.00959266	0.00959266	0.00908312	0.00908312	207.802	0.0154532	0.0154532	0.0149407	0.0149407	202.7	-0.00947897	0.00947897	-0.00997888	0.00997888	205.948	0.00639097	0.00639097	0.00588305	0.00588305
4-androstene-17α-ol-3-one glucuronide	epitestosterone glucuronide	[M+Na]+	487.23	210.6	0.00204596	0.00204596	0.000110807	0.000110807	208.497	-0.00795824	0.00795824	-0.00987408	0.00987408	211.09	0.00437705	0.00437705	0.00243739	0.00243739	212.474	0.0109631	0.0109631	0.00901076	0.00901076	206.47	-0.0176054	0.0176054	-0.0195026	0.0195026	210.423	0.001205	0.001205	-0.00072853	0.00072853
4-androstene-17α-ol-3-one sulfate	epitestosterone sulfate	[M-H]-	367.157	190.9	-0.0133347	0.0133347	-0.0127224	0.0127224	192.619	-0.0044518	0.0044518	-0.00383395	0.00383395	192.525	-0.00493808	0.00493808	-0.00432054	0.00432054	193.76	0.00144724	0.00144724	0.00206874	0.00206874	189.237	-0.0219277	0.0219277	-0.0213207	0.0213207	192.981	-0.00257738	0.00257738	-0.00195838	0.00195838
4-androstene-17α-ol-3-one sulfate	epitestosterone sulfate	[M+H]+	369.173	191.6	-0.0048821	0.0048821	-0.0036056	0.0036056	189.744	-0.0145199	0.0145199	-0.0132558	0.0132558	193.653	0.00578257	0.00578257	0.00707275	0.00707275	193.708	0.00606841	0.00606841	0.00735896	0.00735896	189.313	-0.0167589	0.0167589	-0.0154976	0.0154976	192.446	-0.000488409	0.000488409	0.000793726	0.000793726
1,3,5(10)-estratriene-3,17β-diol-17-glucuronide	estradiol 17-glucuronide	[M-H]-	447.201	214.9	-0.00958614	0.00958614	-0.00726191	0.00726191	215.864	-0.0051441	0.0051441	-0.00280945	0.00280945	216.518	-0.00212857	0.00212857	0.000213163	0.000213163	215.9	-0.00497864	0.00497864	-0.0026436	0.0026436	213.233	-0.0172685	0.0172685	-0.0149623	0.0149623	217.021	0.000189787	0.000189787	0.00253696	0.00253696
1,3,5(10)-estratriene-3,17β-diol-17-glucuronide	estradiol 17-glucuronide	[M+Na]+	471.199	222.4					221.793
1,3,5(10)-estratiene-3,17β-diol 17-sulfate	estradiol 17-sulfate	[M-H]-	351.126	185.5	-0.0205396	0.0205396	-0.0139098	0.0139098	186.931	-0.0129829	0.0129829	-0.00630194	0.00630194	187.346	-0.0107919	0.0107919	-0.00409607	0.00409607	188.956	-0.00229191	0.00229191	0.00446143	0.00446143	184.576	-0.0254191	0.0254191	-0.0188223	0.0188223	187.793	-0.00843365	0.00843365	-0.00172189	0.00172189
1,3,5(10)-estratiene-3,17β-diol 3-glucuronide	estradiol 3-glucuronide	[M-H]-	447.201	218.5	-0.00884554	0.00884554	-0.00509972	0.00509972	220.208	-0.00109549	0.00109549	0.00267963	0.00267963	218.886	-0.00709593	0.00709593	-0.00334349	0.00334349	218.081	-0.0107478	0.0107478	-0.00700918	0.00700918	215.387	-0.022968	0.022968	-0.0192755	0.0192755	219.391	-0.00480583	0.00480583	-0.00104474	0.00104474
1,3,5(10)-estratiene-3,17β-diol 3-glucuronide	estradiol 3-glucuronide	[M+Na]+	471.199	217			0.00603466	0.00603466	214.603			-0.00507808	0.00507808	216.466			0.00355851	0.00355851						212.791			-0.0134806	0.0134806
1,3,5(10)-estratriene-3,17β-diol-3-sulfate	estradiol 3-sulfate	[M-H]-	351.126	189.4	-0.018602	0.018602	-0.0126332	0.0126332	191.016	-0.0102289	0.0102289	-0.00420917	0.00420917	192.843	-0.000762053	0.000762053	0.0053153	0.0053153	193.226	0.00122409	0.00122409	0.00731352	0.00731352	189.544	-0.0178572	0.0178572	-0.0118839	0.0118839	193.294	0.00157339	0.00157339	0.00766494	0.00766494
1,3,5(10)-estratiene-3,17β-diol diglucuronide	estradiol diglucuronide	[M-H]-	623.233	255	0.0706638	0.0706638	0.00486011	0.00486011	254.27	0.0675991	0.0675991	0.00198378	0.00198378	251.658	0.0566312	0.0566312	-0.00831004	0.00831004	246.141	0.0334678	0.0334678	-0.0300499	0.0300499	247.256	0.0381498	0.0381498	-0.0256556	0.0256556	250.207	0.0505405	0.0505405	-0.0140264	0.0140264
1,3,5(10)-estratiene-3,17β-diol diglucuronide	estradiol diglucuronide	[M+Na]+	647.231	264.4					262.892															257.186			-0.0118735	0.0118735
1,3,5(10)-estratriene-3,16α-17β-triol-3-glucuronide	estriol 3-glucuronide	[M-H]-	463.196	221.7	-0.010312	0.010312	-0.00313254	0.00313254	222.449	-0.00696732	0.00696732	0.000236439	0.000236439	220.998	-0.0134468	0.0134468	-0.00629003	0.00629003	220.004	-0.017884	0.017884	-0.0107594	0.0107594	217.299	-0.029958	0.029958	-0.022921	0.022921	221.509	-0.011165	0.011165	-0.00399169	0.00399169
1,3,5(10)-estratriene-3,16α-17β-triol-3-glucuronide	estriol 3-glucuronide	[M+Na]+	487.194	220.2			0.00419555	0.00419555	218.153			-0.00514145	0.00514145	220.311			0.00470352	0.00470352	222.055			0.012657	0.012657	216.231			-0.0139045	0.0139045	219.609			0.00150218	0.00150218
1,3,5(10)-estratiene-3,16,17-triol-3-sulfate	estriol 3-sulfate	[M-H]-	367.121	193.2	-0.017294	0.017294	-0.0101445	0.0101445	193.992	-0.0132642	0.0132642	-0.00608541	0.00608541	195.212	-0.00705765	0.00705765	0.000166342	0.000166342	196.258	-0.00173784	0.00173784	0.00552485	0.00552485	191.673	-0.0250625	0.0250625	-0.0179695	0.0179695	195.671	-0.00472322	0.00472322	0.00251776	0.00251776
1,3,5(10)-estratiene-3-ol-17-one 3-sulfate	estrone 3-sulfate	[M-H]-	349.11	187.8	-0.0201398	0.0201398	-0.0136037	0.0136037	189.049	-0.0136235	0.0136235	-0.00704387	0.00704387	190.155	-0.00785034	0.00785034	-0.00123219	0.00123219	191.575	-0.000444284	0.000444284	0.00622327	0.00622327	187.115	-0.0237151	0.0237151	-0.0172028	0.0172028	190.604	-0.00551129	0.00551129	0.00112247	0.00112247
5β-androstane-3α-ol-17-one glucuronide	etiocholanolone glucuronide	[M-H]-	465.248	206.9	0.000145019	0.000145019	-0.00238194	0.00238194	207.797	0.00447906	0.00447906	0.00194115	0.00194115	209.012	0.010354	0.010354	0.00780123	0.00780123	208.961	0.0101098	0.0101098	0.00755771	0.00755771	204.172	-0.0130443	0.0130443	-0.015538	0.015538	209.516	0.012789	0.012789	0.0102301	0.0102301
5β-androstane-3α-ol-17-one glucuronide	etiocholanolone glucuronide	[M+Na]+	489.246	208.8	0.00215983	0.00215983	0.00127877	0.00127877	205.967	-0.0114391	0.0114391	-0.0123082	0.0123082	210.018	0.00800761	0.00800761	0.00712141	0.00712141	210.816	0.0118344	0.0118344	0.0109448	0.0109448	206.447	-0.00913139	0.00913139	-0.0100025	0.0100025	208.831	0.0023109	0.0023109	0.00142971	0.00142971
1,4-pregnadiene-6α,9α-difluoro-16α-methyl-11β,17,21-triol-3,20-dione	flumethasone	[M+H]+	411.198	192.6	-5.19184e-05	5.19184e-05	0.00307276	0.00307276	191.271	-0.0069536	0.0069536	-0.00385049	0.00385049	191.647	-0.00499876	0.00499876	-0.00188954	0.00188954	194.795	0.011346	0.011346	0.0145063	0.0145063	188.629	-0.020668	0.020668	-0.0176077	0.0176077	193.47	0.00446261	0.00446261	0.0076014	0.0076014
1,4-pregnadiene-6α,9α-difluoro-16α-methyl-11β,17,21-triol-3,20-dione	flumethasone	[M+Na]+	433.18	217.5	0.00170405	0.00170405	-0.00568398	0.00568398	217.713	0.00268388	0.00268388	-0.00471138	0.00471138	216.724	-0.00186821	0.00186821	-0.00922989	0.00922989	219.644	0.0115803	0.0115803	0.0041194	0.0041194	213.096	-0.0185786	0.0185786	-0.0258171	0.0258171	217.321	0.000881844	0.000881844	-0.00650012	0.00650012
1,4-pregnadiene-6-fluoro-11β,16α,17,21-tetrol-3,20-dione acetonide	flunisolide	[M+H]+	435.218	202.5	0.00158275	0.00158275	0.00439786	0.00439786	201.042	-0.00562617	0.00562617	-0.00283133	0.00283133	201.387	-0.00392379	0.00392379	-0.00112416	0.00112416	203.148	0.00478535	0.00478535	0.00760946	0.00760946	198.976	-0.0158465	0.0158465	-0.0130804	0.0130804	201.489	-0.00341734	0.00341734	-0.000616285	0.000616285
1,4-pregnadiene-6-fluoro-11β,16α,17,21-tetrol-3,20-dione acetonide	flunisolide	[M+Na]+	457.2	227	0.00384734	0.00384734	0.000411329	0.000411329	227.722	0.00704181	0.00704181	0.00359486	0.00359486	225.85	-0.00123814	0.00123814	-0.00465675	0.00465675	228.65	0.0111427	0.0111427	0.00768172	0.00768172	222.286	-0.0170009	0.0170009	-0.0203656	0.0203656	225.937	-0.000855622	0.000855622	-0.00427554	0.00427554
4-androstene-9α-fluoro-11β-ol-17α-methyl-17β-ol-3-one	fluoxymesterone	[M+H]+	337.217	178.3	-0.0057436	0.0057436	-0.00498068	0.00498068	177.473	-0.0103552	0.0103552	-0.00959583	0.00959583	178.596	-0.00409386	0.00409386	-0.00332967	0.00332967	181.337	0.0111917	0.0111917	0.0119676	0.0119676	176.194	-0.017489	0.017489	-0.0167351	0.0167351	180.545	0.00677309	0.00677309	0.00754562	0.00754562
4-androstene-9α-fluoro-11β-ol-17α-methyl-17β-ol-3-one	fluoxymesterone	[M+Na]+	359.199	204.3	0.00215834	0.00215834	-0.00533119	0.00533119	204.303	0.00217102	0.00217102	-0.00531861	0.00531861	204.345	0.00238126	0.00238126	-0.00510994	0.00510994	206.153	0.0112483	0.0112483	0.00369088	0.00369088	202.329	-0.00751194	0.00751194	-0.0149292	0.0149292	204.417	0.00273156	0.00273156	-0.00476226	0.00476226
4,9,11-estratrien-13-ethyl-17-ethinyl-17β-ol-3-one	gestrinone	[M+H]+	309.185	179.4	0.00911239	0.00911239	0.00837502	0.00837502	177.193	-0.0033009	0.0033009	-0.00402919	0.00402919	179.252	0.00827892	0.00827892	0.00754216	0.00754216	180.03	0.012654	0.012654	0.0119141	0.0119141	176.806	-0.00547814	0.00547814	-0.00620484	0.00620484	179.304	0.00857053	0.00857053	0.00783356	0.00783356
4,9,11-estratrien-13-ethyl-17-ethinyl-17β-ol-3-one	gestrinone	[M+Na]+	331.167	206	0.00827174	0.00827174	0.00291299	0.00291299	204.309	-4.89452e-06	4.89452e-06	-0.00531966	0.00531966	204.643	0.0016275	0.0016275	-0.00369594	0.00369594	206.783	0.0121046	0.0121046	0.00672549	0.00672549	200.855	-0.0169082	0.0169082	-0.0221331	0.0221331	205.041	0.00358001	0.00358001	-0.0017538	0.0017538
4-pregnene-11β,17,21-triol-3,20-dione 21-hemisuccinate	hydrocortisone hemisuccinate	[M+H]+	463.233	216.2	0.0086778	0.0086778	0.00759659	0.00759659	213.309	-0.00481206	0.00481206	-0.00587881	0.00587881	214.241	-0.000461963	0.000461963	-0.00153338	0.00153338	217.618	0.0152944	0.0152944	0.0142061	0.0142061	210.721	-0.0168825	0.0168825	-0.0179363	0.0179363	215.365	0.00478341	0.00478341	0.00370637	0.00370637
4-pregnene-11β,17,21-triol-3,20-dione 21-hemisuccinate	hydrocortisone hemisuccinate	[M+Na]+	485.215	212.1	0.00345366	0.00345366	0.00526091	0.00526091	208.85	-0.0119206	0.0119206	-0.0101411	0.0101411	211.896	0.00248814	0.00248814	0.00429366	0.00429366	214.122	0.0130195	0.0130195	0.0148439	0.0148439	208.481	-0.0136703	0.0136703	-0.0118939	0.0118939	212.004	0.003001	0.003001	0.00480744	0.00480744
4-pregnene-6α-methyl-17-ol-3,20-dione	medroxyprogesterone	[M+H]+	345.242	186.9	-0.00245517	0.00245517	0.00160772	0.00160772	185.585	-0.00947285	0.00947285	-0.00543855	0.00543855	188.896	0.00819877	0.00819877	0.012305	0.012305	188.704	0.00717484	0.00717484	0.0112769	0.0112769	184.546	-0.0150202	0.0150202	-0.0110085	0.0110085	187.642	0.00150617	0.00150617	0.00558519	0.00558519
4-pregnene-6α-methyl-17-ol-3,20-dione	medroxyprogesterone	[M+Na]+	367.224	210.6	4.74856e-05	4.74856e-05	-0.00497669	0.00497669	210.287	-0.00144119	0.00144119	-0.00645789	0.00645789	210.885	0.00140013	0.00140013	-0.00363084	0.00363084	212.703	0.0100357	0.0100357	0.00496134	0.00496134	206.272	-0.0205065	0.0205065	-0.0254274	0.0254274	210.702	0.000531494	0.000531494	-0.00449511	0.00449511
4-pregnene-6α-methyl-17-ol-3,20-dione acetate	medroxyprogesterone acetate	[M+H]+	387.253	199.9	-0.000150053	0.000150053	0.00615741	0.00615741	198.392	-0.00769019	0.00769019	-0.0014303	0.0014303	199.051	-0.0043962	0.0043962	0.00188447	0.00188447	200.456	0.00262913	0.00262913	0.00895412	0.00895412	195.499	-0.022164	0.022164	-0.0159954	0.0159954	198.925	-0.00502474	0.00502474	0.00125197	0.00125197
4,6-pregnadiene-6-methyl-16-methylene-17-ol-3,20-dione acetate	melengestrol acetate	[M+H]+	397.237	201.2	4.97043e-05	4.97043e-05	0.00399202	0.00399202	200.407	-0.00389019	0.00389019	3.65935e-05	3.65935e-05	200.551	-0.0031754	0.0031754	0.000754199	0.000754199	202.016	0.00410625	0.00410625	0.00806455	0.00806455	197.453	-0.0185766	0.0185766	-0.0147077	0.0147077	200.42	-0.00382666	0.00382666	0.000100366	0.000100366
5α-androstane-17α-methyl-17β-ol-3one	mestanolone	[M+H]+	305.248	181.6	-0.0201263	0.0201263	-0.00407656	0.00407656	181.662	-0.0197904	0.0197904	-0.00373517	0.00373517	182.484	-0.0153579	0.0153579	0.00076988	0.00076988	183.981	-0.00728056	0.00728056	0.00897955	0.00897955	179.271	-0.0326933	0.0326933	-0.0168495	0.0168495	183.118	-0.0119373	0.0119373	0.00424649	0.00424649
5α-androstane-1α-methyl-17β-ol-3one	mesterolone	[M+H]+	305.248	179.5	-0.0174613	0.0174613	-0.00540241	0.00540241	179.262	-0.0187663	0.0187663	-0.00672346	0.00672346	180.611	-0.0113798	0.0113798	0.000753699	0.000753699	182.063	-0.00343447	0.00343447	0.00879655	0.00879655	176.899	-0.0316963	0.0316963	-0.0198121	0.0198121	181.267	-0.00778658	0.00778658	0.00439102	0.00439102
4-androstene-4-chloro-17α-methyl-17β-ol-3-one	methyl-chlorotestosterone	[M+H]+	337.193	180.8	0.00332963	0.00332963	0.00058109	0.00058109	179.45	-0.00416019	0.00416019	-0.00688822	0.00688822	181.74	0.00854676	0.00854676	0.00578393	0.00578393	183.247	0.0169094	0.0169094	0.0141236	0.0141236	178.556	-0.00912148	0.00912148	-0.0118359	0.0118359	182.387	0.0121363	0.0121363	0.00936358	0.00936358
4-androstene-4-chloro-17α-methyl-17β-ol-3-one	methyl-chlorotestosterone	[M+Na]+	359.175	202.2	0.00417163	0.00417163	-0.00155544	0.00155544	200.698	-0.0032893	0.0032893	-0.00897382	0.00897382	202.348	0.00490873	0.00490873	-0.000822545	0.000822545	202.719	0.00674953	0.00674953	0.00100775	0.00100775	198.14	-0.0159905	0.0159905	-0.0216026	0.0216026	201.118	-0.0012016	0.0012016	-0.00689803	0.00689803
4-androstene-17α-methyl-17β-ol-3-one	methyltestosterone	[M+H]+	303.232	177.7	-0.000337534	0.000337534	-0.0012178	0.0012178	176.702	-0.00595185	0.00595185	-0.00682717	0.00682717	178.77	0.00568342	0.00568342	0.00479785	0.00479785	178.22	0.00258688	0.00258688	0.00170404	0.00170404	175.349	-0.0135653	0.0135653	-0.0144339	0.0144339	177.561	-0.00111765	0.00111765	-0.00199723	0.00199723
4-estrene-17α-ethinyl-17β-ol-3-one acetate	norethindrone acetate	[M+H]+	341.211	187.8	-0.0115269	0.0115269	-0.00669958	0.00669958	187.302	-0.0141468	0.0141468	-0.00933225	0.00933225	189.578	-0.00217054	0.00217054	0.0027025	0.0027025	190.616	0.00329686	0.00329686	0.0081966	0.0081966	185.385	-0.0242361	0.0242361	-0.0194708	0.0194708	189.499	-0.00258221	0.00258221	0.00228882	0.00228882
4-estrene-17α-ethinyl-17β-ol-3-one	norethindrone/norethisterone	[M+H]+	299.201	176.8	-0.00540054	0.00540054	-0.00385013	0.00385013	175.425	-0.0131342	0.0131342	-0.0115958	0.0115958	178.874	0.00626793	0.00626793	0.00783653	0.00783653	178.321	0.00315728	0.00315728	0.00472104	0.00472104	174.647	-0.017515	0.017515	-0.0159835	0.0159835	177.664	-0.000541454	0.000541454	0.00101653	0.00101653
1,4-androstadiene-4-chloro-17α-methyl-17β-ol-3-one	oral turinabol	[M+Na]+	357.159	199.1	-0.00200501	0.00200501	-0.0065366	0.0065366	198.665	-0.00418546	0.00418546	-0.00870715	0.00870715	199.415	-0.000426204	0.000426204	-0.00496496	0.00496496	201.024	0.00764084	0.00764084	0.00306545	0.00306545	196.054	-0.0172749	0.0172749	-0.0217371	0.0217371	199.49	-5.18928e-05	5.18928e-05	-0.00459235	0.00459235
1,4-pregnadiene-11β,17,21-triol-3,20-dione	prednisolone	[M+H]+	361.201	186.8	0.00134012	0.00134012	0.00160858	0.00160858	184.807	-0.00934379	0.00934379	-0.00907819	0.00907819	186.74	0.00101813	0.00101813	0.0012865	0.0012865	187.774	0.00656131	0.00656131	0.00683117	0.00683117	182.725	-0.0205023	0.0205023	-0.0202397	0.0202397	187.331	0.00418694	0.00418694	0.00445616	0.00445616
1,4-pregnadiene-11β,17,21-triol-3,20-dione	prednisolone	[M+Na]+	383.183	211.2	0.00075815	0.00075815	-0.00416503	0.00416503	211.135	0.000448967	0.000448967	-0.00447269	0.00447269	211.625	0.00277043	0.00277043	-0.00216265	0.00216265	212.938	0.00899369	0.00899369	0.00403	0.00403						211.971	0.00441016	0.00441016	-0.000530986	0.000530986
1,4-pregnadiene-11β,17,21-triol-3,20-dione 21-hemisuccinate	prednisolone 21-hemisuccinate	[M+H]+	461.217	215.1	0.0142877	0.0142877	0.0139212	0.0139212	211.096	-0.00459086	0.00459086	-0.00495058	0.00495058	213.509	0.00678512	0.00678512	0.00642128	0.00642128	214.425	0.0111046	0.0111046	0.0107392	0.0107392	208.776	-0.0155318	0.0155318	-0.0158876	0.0158876	212.305	0.00110795	0.00110795	0.000746166	0.000746166
1,4-pregnadiene-11β,17,21-triol-3,20-dione 21-hemisuccinate	prednisolone 21-hemisuccinate	[M+Na]+	483.199	214.2	0.0135327	0.0135327	0.0107906	0.0107906	211.825	0.00229606	0.00229606	-0.000415657	0.000415657	213.223	0.00891136	0.00891136	0.00618174	0.00618174	214.684	0.0158206	0.0158206	0.0130722	0.0130722	209.161	-0.0103114	0.0103114	-0.012989	0.012989	212.028	0.00325771	0.00325771	0.000543391	0.000543391
1,4-pregnadiene-17,21-diol-3,11,20-trione	prednisone	[M+H]+	359.185	184.8	-0.00618446	0.00618446	-0.00463212	0.00463212	183.561	-0.0128475	0.0128475	-0.0113056	0.0113056	185.573	-0.00202621	0.00202621	-0.000467377	0.000467377	186.576	0.00336391	0.00336391	0.00493116	0.00493116	182.763	-0.0171395	0.0171395	-0.0156043	0.0156043	185.582	-0.00197838	0.00197838	-0.000419476	0.000419476
1,4-pregnadiene-17,21-diol-3,11,20-trione	prednisone	[M+Na]+	381.167	210.7	0.000855026	0.000855026	-0.00522489	0.00522489	210.559	0.000186839	0.000186839	-0.00588902	0.00588902	211.664	0.00543222	0.00543222	-0.000675504	0.000675504	212.427	0.00905914	0.00905914	0.00292939	0.00292939	207.352	-0.0150491	0.0150491	-0.0210324	0.0210324	210.428	-0.000438035	0.000438035	-0.0065101	0.0065101
4-pregnene-3,20-dione	progesterone	[M+H]+	315.232	180.4	-0.00540302	0.00540302	0.000406669	0.000406669	179.087	-0.0126397	0.0126397	-0.00687225	0.00687225	181.043	-0.00186063	0.00186063	0.00396975	0.00396975	181.82	0.00242413	0.00242413	0.00827954	0.00827954	176.664	-0.0260006	0.0260006	-0.0203112	0.0203112	181.026	-0.00195145	0.00195145	0.0038784	0.0038784
5α-androstane-17β-ol-3-one	stanolone / dihydrotestosterone	[M+H]+	291.232	177.2	-0.0216431	0.0216431	-0.00292595	0.00292595	176.582	-0.0250529	0.0250529	-0.00640099	0.00640099	177.805	-0.0183026	0.0183026	0.000478426	0.000478426	178.531	-0.0142956	0.0142956	0.00456211	0.00456211	174.851	-0.0346138	0.0346138	-0.0161447	0.0161447	177.872	-0.0179355	0.0179355	0.000852625	0.000852625
5α-androstane-17α-methyl-17β-ol-3,2c-pyrazole	stanozolol	[M+H]+	329.259	190.3	-0.00590294	0.00590294	-0.00335184	0.00335184	189.591	-0.00960752	0.00960752	-0.00706592	0.00706592	190.983	-0.00233564	0.00233564	0.000224618	0.000224618	190.892	-0.0028096	0.0028096	-0.000250556	0.000250556	187.894	-0.0184708	0.0184708	-0.015952	0.015952	189.76	-0.00872314	0.00872314	-0.00617928	0.00617928
4-androstene-17β-ol-3-one	testosterone	[M+H]+	289.216	173	-0.00155826	0.00155826	-0.00160628	0.00160628	171.686	-0.0091418	0.0091418	-0.00918945	0.00918945	175.292	0.0116708	0.0116708	0.0116222	0.0116222	172.586	-0.0039492	0.0039492	-0.0039971	0.0039971	169.992	-0.0189159	0.0189159	-0.0189631	0.0189631	172.133	-0.00656132	0.00656132	-0.00660909	0.00660909
4-androstene-17β-ol-3-one isocaproate	testosterone 4-methylvalerate	[M+H]+	387.289	208.6	-0.0110932	0.0110932	-0.00355079	0.00355079	208.855	-0.00988235	0.00988235	-0.0023307	0.0023307	208.899	-0.00967578	0.00967578	-0.00212255	0.00212255	210.655	-0.00134984	0.00134984	0.00626688	0.00626688	205.894	-0.0239238	0.0239238	-0.0164792	0.0164792	208.723	-0.010509	0.010509	-0.00296215	0.00296215
4-androstene-17β-ol-3-one acetate	testosterone acetate	[M+H]+	331.227	184.6	-0.0100284	0.0100284	-0.00506629	0.00506629	184.224	-0.0120462	0.0120462	-0.00709416	0.00709416	186.203	-0.00143262	0.00143262	0.00357259	0.00357259	187.144	0.00361414	0.00361414	0.00864465	0.00864465	183.32	-0.0168942	0.0168942	-0.0119665	0.0119665	186.148	-0.0017292	0.0017292	0.00327452	0.00327452
4-androstene-17β-ol-3-one acetate	testosterone acetate	[M+Na]+	353.209	209.9	-0.00261345	0.00261345	-0.00911108	0.00911108	210.551	0.000479132	0.000479132	-0.00603865	0.00603865	211.194	0.00353411	0.00353411	-0.00300357	0.00300357	213.002	0.0121271	0.0121271	0.00553348	0.00553348	206.561	-0.018478	0.018478	-0.0248723	0.0248723	210.997	0.00259822	0.00259822	-0.00393337	0.00393337
4-androstene-17β-ol-3-one benzoate	testosterone benzoate	[M+H]+	393.242	205	-0.013332	0.013332	-0.00340301	0.00340301	204.733	-0.0146179	0.0146179	-0.00470183	0.00470183	205.56	-0.0106361	0.0106361	-0.000679971	0.000679971	207.199	-0.00274699	0.00274699	0.00728856	0.00728856	201.693	-0.0292463	0.0292463	-0.0194774	0.0194774	205.402	-0.0113988	0.0113988	-0.00145026	0.00145026
4-androstene-17β-ol-3-one cypionate	testosterone cypionate	[M+H]+	413.305	217.7	-0.0118021	0.0118021	-0.00312905	0.00312905	218.096	-0.0100061	0.0100061	-0.00131726	0.00131726	217.839	-0.0111713	0.0111713	-0.00249273	0.00249273	219.964	-0.00152332	0.00152332	0.00723992	0.00723992	213.407	-0.0312899	0.0312899	-0.0227879	0.0227879	217.64	-0.0120752	0.0120752	-0.00340456	0.00340456
4-androstene-17β-ol-3-one enanthate	testosterone enanthate	[M+H]+	401.305	215	-0.0102656	0.0102656	-0.00269042	0.00269042	215.464	-0.00812963	0.00812963	-0.000538083	0.000538083	214.961	-0.0104471	0.0104471	-0.00287329	0.00287329	216.961	-0.00123673	0.00123673	0.00640757	0.00640757	211.647	-0.0257019	0.0257019	-0.0182449	0.0182449	214.765	-0.0113452	0.0113452	-0.00377828	0.00377828
4-androstene-17β-ol-3-one 17-glucuronide	testosterone glucuronide	[M-H]-	463.233	218.4	-0.00487538	0.00487538	-0.00242087	0.00242087	219.064	-0.00184877	0.00184877	0.00061321	0.00061321	218.657	-0.00370469	0.00370469	-0.00124729	0.00124729	217.858	-0.00734419	0.00734419	-0.00489576	0.00489576	215.167	-0.0196064	0.0196064	-0.0171882	0.0171882	219.167	-0.00138207	0.00138207	0.00108107	0.00108107
4-androstene-17β-ol-3-one 17-glucuronide	testosterone glucuronide	[M+H]+	465.248	219.8	-0.00655367	0.00655367	-0.00244321	0.00244321	218.555	-0.0121827	0.0121827	-0.0080955	0.0080955	219.595	-0.00748155	0.00748155	-0.00337493	0.00337493	222.34	0.0049284	0.0049284	0.00908637	0.00908637	216.507	-0.0214351	0.0214351	-0.0173862	0.0173862	219.891	-0.00614377	0.00614377	-0.00203162	0.00203162
4-androstene-17β-ol-3-one 17-glucuronide	testosterone glucuronide	[M+Na]+	487.23	229.9	-4.34953e-05	4.34953e-05	-0.00299953	0.00299953	229.676	-0.00101996	0.00101996	-0.00397311	0.00397311	228.206	-0.00741032	0.00741032	-0.0103446	0.0103446						224.571	-0.0232214	0.0232214	-0.0261089	0.0261089
4-androstene-17β-ol-3-one sulfate	testosterone sulfate	[M-H]-	367.157	189.3	-0.0158053	0.0158053	-0.0128629	0.0128629	191	-0.006969	0.006969	-0.00400009	0.00400009	192.525	0.000959654	0.000959654	0.00395227	0.00395227	193.76	0.00738282	0.00738282	0.0103946	0.0103946	189.237	-0.016131	0.016131	-0.0131895	0.0131895	192.982	0.0033373	0.0033373	0.00633703	0.00633703
4-androstene-17β-ol-3-one sulfate	testosterone sulfate	[M+H]+	369.173	190.5	-0.00863863	0.00863863	-0.00615609	0.00615609	188.815	-0.0174061	0.0174061	-0.0149455	0.0149455	191.911	-0.0012944	0.0012944	0.00120653	0.00120653	191.903	-0.00133926	0.00133926	0.00116156	0.00116156	189.314	-0.0148091	0.0148091	-0.012342	0.012342	190.708	-0.00755702	0.00755702	-0.00507177	0.00507177
4,9,11-estratiene-17β-ol-3-one	trenbolone	[M+H]+	271.169	165.8	-0.00551823	0.00551823	-0.00374547	0.00374547	165.177	-0.00925604	0.00925604	-0.00748994	0.00748994	167.835	0.00668821	0.00668821	0.00848274	0.00848274	166.886	0.000993508	0.000993508	0.00277788	0.00277788	165.425	-0.00776648	0.00776648	-0.00599772	0.00599772	166.638	-0.00048936	0.00048936	0.00129237	0.00129237
4,9,11-estratiene-17β-ol-3-one	trenbolone	[M+Na]+	293.151	191.8	-0.00410198	0.00410198	-0.0116798	0.0116798	192.175	-0.00215389	0.00215389	-0.00974657	0.00974657	193.693	0.00572769	0.00572769	-0.00192496	0.00192496	193.648	0.00549609	0.00549609	-0.0021548	0.0021548	188.798	-0.0196917	0.0196917	-0.0271509	0.0271509	192.443	-0.000764823	0.000764823	-0.00836807	0.00836807
4,9,11-estratriene-17β-ol-3-one acetate	trenbolone acetate	[M+H]+	313.18	178.8	0.00134409	0.00134409	0.00605811	0.00605811	176.923	-0.00917012	0.00917012	-0.0045056	0.0045056	179.209	0.00363388	0.00363388	0.00835868	0.00835868	179.934	0.00769593	0.00769593	0.0124398	0.0124398	176.713	-0.0103464	0.0103464	-0.00568743	0.00568743	179.209	0.00363272	0.00363272	0.00835752	0.00835752
4,9,11-estratriene-17β-ol-3-one acetate	trenbolone acetate	[M+Na]+	335.162	206.1	0.00384784	0.00384784	-0.000759571	0.000759571	205.143	-0.000812076	0.000812076	-0.0053981	0.0053981	206.765	0.00708502	0.00708502	0.00246275	0.00246275	206.686	0.00670136	0.00670136	0.00208085	0.00208085	202.853	-0.0119691	0.0119691	-0.0165039	0.0165039	204.946	-0.0017725	0.0017725	-0.00635411	0.00635411
1,4-pregnadiene-9α-fluoro-11β,16α,17,21-tetrol-3,20-dione	triamcinolone	[M+H]+	395.186	190	0.00221542	0.00221542	-0.00180376	0.00180376	188.437	-0.00602956	0.00602956	-0.0100157	0.0100157	190.165	0.00308683	0.00308683	-0.000935843	0.000935843	191.458	0.00990457	0.00990457	0.00585455	0.00585455	186.661	-0.0153972	0.0153972	-0.0193458	0.0193458	190.265	0.00361295	0.00361295	-0.000411839	0.000411839
1,4-pregnadiene-9α-fluoro-11β,16α,17,21-tetrol-3,20-dione	triamcinolone	[M+Na]+	417.168	214.8	0.00769375	0.00769375	-0.00518711	0.00518711	215.166	0.00941273	0.00941273	-0.0034901	0.0034901	214.416	0.00589084	0.00589084	-0.00696698	0.00696698	216.692	0.0165712	0.0165712	0.00357683	0.00357683	211.384	-0.00833037	0.00833037	-0.0210064	0.0210064	214.499	0.00628205	0.00628205	-0.00658076	0.00658076
1,4-pregnadiene-9α-fluoro-11β,16α,17,21-tetrol-3,20-dione 16,21-diacetate	triamcinolone 16,21-diacetate	[M+H]+	479.208	211.8	-0.000188822	0.000188822	0.00306255	0.00306255	209.953	-0.00890767	0.00890767	-0.00568465	0.00568465	210.411	-0.00674634	0.00674634	-0.0035163	0.0035163	212.571	0.00345073	0.00345073	0.00671393	0.00671393	207.227	-0.0217777	0.0217777	-0.0185966	0.0185966	210.519	-0.00623675	0.00623675	-0.00300505	0.00300505
1,4-pregnadiene-9α-fluoro-11β,16α,17,21-tetrol-3,20-dione 16,21-diacetate	triamcinolone 16,21-diacetate	[M+Na]+	501.19	218.5	0.0019259	0.0019259	0.0055069	0.0055069	216.285	-0.00822978	0.00822978	-0.00468508	0.00468508	216.315	-0.00809197	0.00809197	-0.00454678	0.00454678	220.318	0.010263	0.010263	0.0138738	0.0138738	214.15	-0.0180212	0.0180212	-0.0145115	0.0145115	217.939	-0.00064579	0.00064579	0.00292602	0.00292602
pregna-1,4-diene-3,20-dione, 9-fluoro-11,21-dihydroxy-16,17-((1-methylethylidene)bis(oxy))-, (11β,16α)-	triamcinolone acetonide	[M+H]+	435.218	200.2	-0.00283907	0.00283907	-0.00121398	0.00121398	199.961	-0.00402824	0.00402824	-0.00240509	0.00240509	201.036	0.00132361	0.00132361	0.00295549	0.00295549	201.434	0.00330926	0.00330926	0.00494437	0.00494437	196.885	-0.0193519	0.0193519	-0.0177537	0.0177537	199.844	-0.00461435	0.00461435	-0.00299215	0.00299215
pregna-1,4-diene-3,20-dione, 9-fluoro-11,21-dihydroxy-16,17-((1-methylethylidene)bis(oxy))-, (11β,16α)-	triamcinolone acetonide	[M+Na]+	457.2	224.7	0.000311624	0.000311624	-0.00462177	0.00462177	225.389	0.00337741	0.00337741	-0.00157111	0.00157111	225.689	0.0047133	0.0047133	-0.000241801	0.000241801	227.114	0.0110564	0.0110564	0.00607	0.00607	220.411	-0.0187823	0.0187823	-0.0236215	0.0236215	224.467	-0.000727815	0.000727815	-0.00565608	0.00565608
4,9,11-estratiene-17α-ol-3-one	α-trenbolone/epitrenbolone	[M+H]+	271.169	167.7	0.00811542	0.00811542	0.00805482	0.00805482	164.998	-0.00813017	0.00813017	-0.0081898	0.0081898	166.57	0.00132219	0.00132219	0.001262	0.001262	166.887	0.00322601	0.00322601	0.00316571	0.00316571	165.425	-0.0055599	0.0055599	-0.00561968	0.00561968	166.639	0.00173438	0.00173438	0.00167416	0.00167416
4,9,11-estratiene-17α-ol-3-one	α-trenbolone/epitrenbolone	[M+Na]+	293.151	193.8	0.00643955	0.00643955	0.000464612	0.000464612	191.676	-0.0045903	0.0045903	-0.0104998	0.0104998	192.39	-0.000884538	0.000884538	-0.006816	0.006816	193.649	0.00565713	0.00565713	-0.000313169	0.000313169	188.798	-0.0195389	0.0195389	-0.0253596	0.0253596	192.443	-0.000608626	0.000608626	-0.00654172	0.00654172
				Average	-0.00297052	0.00698013	-0.00269063	0.0054087	Average	-0.00613738	0.00839526	-0.0060052	0.00660784	Average	0.000248007	0.00541586	0.000529429	0.00453785	Average	0.00476995	0.00759722	0.00500401	0.00736004	Average	-0.0177559	0.0183295	-0.017498	0.017498	Average	-0.000564002	0.0047627	-0.000351959	0.00403863
				SD	0.0101647	0.00794497	0.00621956	0.00406297	SD	0.00955085	0.00762622	0.00480307	0.00392592	SD	0.0080352	0.00592236	0.00657402	0.0047705	SD	0.00793574	0.00526723	0.00725085	0.0048193	SD	0.00767265	0.00616532	0.00553241	0.00553241	SD	0.00725798	0.00549021	0.00589605	0.00429594
				n	134	134	138	138	n	134	134	138	138	n	134	134	138	138	n	132	132	134	134	n	133	133	139	139	n	132	132	134	134
				Median	-0.00244722	0.00510746	-0.00325401	0.00462695	Median	-0.00697866	0.00769171	-0.00591294	0.00597738	Median	0.00021914	0.00400883	0.000223162	0.00360172	Median	0.00555047	0.00689979	0.00665342	0.00712276	Median	-0.017515	0.0176054	-0.0176077	0.0176077	Median	-0.000515407	0.00344307	-0.000475231	0.00333856
				95th percentile		0.018717		0.0134412	95th percentile		0.0193196		0.0134808	95th percentile		0.0129309		0.0111631	95th percentile		0.0156185		0.0143111	95th percentile		0.0304154		0.0254475	95th percentile		0.0119994		0.00936815
(1) Feuerstein ML, Hernández-Mesa M, Kiehne A, Le Bizec B, Hann S, Dervilly-Pinel G, et al. Comparability of Steroid Collision Cross Sections Using Three Different IM-HRMS Technologies: An Interplatform Study. ChemRxiv 2022; doi.org/10.26434/chemrxiv-2022-87k68
(2) Hernández-Mesa M, Le Bizec B, Monteau F, García-Campaña AM, Dervilly-Pinel G. Collision Cross Section (CCS) Database: An Additional Measure to Characterize Steroids. Anal Chem. 2018 Apr 3;90(7):4616–25
(3) Hernández-Mesa M, D’Atri V, Barknowitz G, Fanuel M, Pezzatti J, Dreolin N, et al. Interlaboratory and Interplatform Study of Steroids Collision Cross Section by Traveling Wave Ion Mobility Spectrometry. Anal Chem. 2020 Apr 7;92(7):5013–22.
(B) TWCCSN2 dataset obtained using Waters CCS Major Mix along with new DTCCSN2 reference values for TWIM-MS calibration
(A) TWCCSN2 dataset obtained using Agilent ESI-L tune mix and DTCCSN2 reference values from Stow et al. for TWIM-MS calibration
(ST) TWCCSN2 dataset obtained using a steroid mix along with new DTCCSN2 reference values for TWIM-MS calibration
(B2) TWCCSN2 dataset obtained using Waters CCS Major Mix along with new DTCCSN2 reference values for TWIM-MS calibration
(SL) single laboratory TWCCSN2 dataset from Hernández-Mesa et al. (2)
(IL) interlaboratory TWCCSN2 dataset from Hernández-Mesa et al. (3)

## Sheet: Table S13 Internal correction
Compound name	Commercial name	Ion	m/z	TWCCSN2 [Å2] (ST)	Bias vs DTCCSN2 % (1)	Bias vs DTCCSN2 % (1)	Bias vs TIMCCSN2 % (1)	Abs. bias vs TIMCCSN2 % (1)	TWCCSN2 [Å2] (ST-SIL, linear)	Bias vs DTCCSN2 % (1)	Abs. bias vs DTCCSN2 % (1)	Bias vs TIMCCSN2 % (1)	Abs. bias vs TIMCCSN2 % (1)	TWCCSN2 [Å2] (B2)	Bias vs DTCCSN2 % (1)	Abs. bias vs DTCCSN2 % (1)	Bias vs TIMCCSN2 % (1)	Abs. bias vs TIMCCSN2 % (1)	TWCCSN2 [Å2] (B2-SIL, linear)	Bias vs DTCCSN2 % (1)	Abs. bias vs DTCCSN2 % (1)	Bias vs TIMCCSN2 % (1)	Abs. bias vs TIMCCSN2 % (1)
1,3,5(10)-estratiene-3-ol-11,17-dione	11-ketoestrone	[M+H]+	285.149	168.589			0.0117391	0.0117391	167.33			0.00418356	0.00418356	168.274			0.00984655	0.00984655	167.159			0.00315702	0.00315702
4-androstene-14α,17β-diol-3-one	14α-hydroxytestosterone	[M+H]+	305.211	176.198	0.00690126	0.00690126	0.00705952	0.00705952	175.07	0.000457865	0.000457865	0.000615114	0.000615114	175.608	0.0035302	0.0035302	0.00368793	0.00368793	174.76	-0.00131187	0.00131187	-0.0011549	0.0011549
4-androstene-17β-ol-3-one sulfate	16α-hydroxyestrone	[M+H]+	287.164	171.281	0.0118791	0.0118791	0.0120435	0.0120435	170.063	0.00468744	0.00468744	0.00485069	0.00485069	170.216	0.0055887	0.0055887	0.0057521	0.0057521	169.166	-0.000613466	0.000613466	-0.000451077	0.000451077
4-androstene-16α-17β-diol-3-one	16α-hydroxytestosterone	[M+H]+	305.211	176.195	-0.0074055	0.0074055	-0.00557549	0.00557549	175.068	-0.0137576	0.0137576	-0.0119393	0.0119393	175.607	-0.0107214	0.0107214	-0.00889752	0.00889752	174.759	-0.0154949	0.0154949	-0.0136798	0.0136798
4-pregnene-17-ol-3,20-dione caproate	17-caproxyprogesterone	[M+H]+	429.3	216.499	0.00557126	0.00557126	0.0107353	0.0107353	216.349	0.00487441	0.00487441	0.0100348	0.0100348	214.308	-0.00460581	0.00460581	0.000505927	0.000505927	215.334	0.000159871	0.000159871	0.00529608	0.00529608
1,4-androstadiene-17β-ol-3-one glucuronide	17-caproxyprogesterone	[M+Na]+	451.282	227.2	0.00937393	0.00937393	0.0105712	0.0105712	226.252	0.00516429	0.00516429	0.00635653	0.00635653	224.551	-0.00239286	0.00239286	-0.00120958	0.00120958	226.134	0.0046397	0.0046397	0.00583132	0.00583132
4-pregnene-17α-ol-3,20-dione	17-hydroxyprogesterone	[M+H]+	331.227	183.372	-0.001243	0.001243	0.00316451	0.00316451	182.387	-0.00660717	0.00660717	-0.00222333	0.00222333	182.513	-0.00592152	0.00592152	-0.00153466	0.00153466	181.948	-0.00899605	0.00899605	-0.00462275	0.00462275
1,4-androstadiene-17β-ol-3-one undecylenate	17-hydroxyprogesterone	[M+Na]+	353.209	207.978	0.00667082	0.00667082	-0.00231128	0.00231128	206.663	0.000303363	0.000303363	-0.00862192	0.00862192	206.174	-0.00206276	0.00206276	-0.0109669	0.0109669	206.489	-0.000535497	0.000535497	-0.00945329	0.00945329
4-pregnene-11β,17,18,21-tetrol-3,20-dione	18-hydroxycortisol	[M+H]+	379.212	191.725	0.00663977	0.00663977	0.0094488	0.0094488	190.932	0.00247802	0.00247802	0.00527544	0.00527544	190.531	0.00037261	0.00037261	0.00316415	0.00316415	190.338	-0.000638138	0.000638138	0.00215058	0.00215058
1,4-androstadiene-3,17-dione	18-hydroxycortisol	[M+Na]+	401.193	201.95	0.00302963	0.00302963	0.00425997	0.00425997	200.567	-0.00384042	0.00384042	-0.0026185	0.0026185	200.355	-0.00489211	0.00489211	-0.00367149	0.00367149	200.393	-0.00470169	0.00470169	-0.00348083	0.00348083
4-pregnene-11β,17,21-triol-3,20-dione 21-acetate	19-norandrosterone glucuronide	[M+Na]+	475.23	226.351	0.00217375	0.00217375	0.00959395	0.00959395	225.395	-0.00205922	0.00205922	0.00532964	0.00532964	224.221	-0.00725501	0.00725501	9.53726e-05	9.53726e-05	225.802	-0.0002565	0.0002565	0.0071457	0.0071457
1,4-pregnadiene-11β,16α,17,21-tetrol-3,20-dione 16,17 acetonide	19-noretiocholanolone glucuronide	[M+Na]+	475.23	207.678	0.0102049	0.0102049	0.0105654	0.0105654	206.4	0.00398911	0.00398911	0.00434738	0.00434738	205.825	0.00119148	0.00119148	0.00154874	0.00154874	206.231	0.00316488	0.00316488	0.00352285	0.00352285
4-estrene-17β-ol-3-one benzoate	19-nortestosterone benzoate/nandrolone benzoate	[M+H]+	379.227	204.052	-0.00379967	0.00379967	0.00526339	0.00526339	203.545	-0.00627352	0.00627352	0.00276703	0.00276703	202.386	-0.0119318	0.0119318	-0.00294277	0.00294277	202.744	-0.0101823	0.0101823	-0.0011773	0.0011773
4-estrene-17β-ol-3-one D-glucuronide	19-nortestosterone glucuronide	[M+H]+	451.233	219.377	0.00286474	0.00286474	0.00946375	0.00946375	219.32	0.00260436	0.00260436	0.00920166	0.00920166	217.057	-0.0077385	0.0077385	-0.00120926	0.00120926	218.255	-0.00226286	0.00226286	0.00430241	0.00430241
1,4-pregnadiene-9α-fluoro-11β,16α,17,21-tetrol-3,20-dione	19-nortestosterone sulfate	[M+H]+	355.157	188.507	-0.00434884	0.00434884	-0.00111295	0.00111295	187.635	-0.00895156	0.00895156	-0.00573063	0.00573063	187.446	-0.00995214	0.00995214	-0.00673446	0.00673446	187.102	-0.0117671	0.0117671	-0.00855531	0.00855531
4-estrene-17β-ol-3-one	19-nortestosterone/nandrolone	[M+H]+	275.201	170.93	0.00199295	0.00199295	0.00525364	0.00525364	169.7	-0.00521803	0.00521803	-0.00198082	0.00198082	170.544	-0.000267973	0.000267973	0.00298536	0.00298536	169.492	-0.00643405	0.00643405	-0.00320079	0.00320079
4-androstene-4-chloro-17β-ol-3-one acetate	4-chlorotestosterone acetate/clostebol acetate	[M+H]+	365.188	190.155	0.00856818	0.00856818	0.0105334	0.0105334	189.323	0.00415311	0.00415311	0.00610976	0.00610976	189.027	0.00258391	0.00258391	0.00453751	0.00453751	188.759	0.00115998	0.00115998	0.0031108	0.0031108
1,4-pregnadiene-9α-fluoro-16α-methyl-11β,17,21-triol-3,20-dione	4-chlorotestosterone acetate/clostebol acetate	[M+Na]+	387.17	212.315	0.0130015	0.0130015	0.00811137	0.00811137	211.081	0.00711388	0.00711388	0.00225222	0.00225222	210.317	0.0034688	0.0034688	-0.00137527	0.00137527	210.915	0.00632216	0.00632216	0.00146431	0.00146431
4-androstene-4-chloro-17β-ol-3-one	4-chlorotestosterone/clostebol	[M+H]+	323.177	177.755	0.0104858	0.0104858	0.00989254	0.00989254	176.663	0.00428277	0.00428277	0.00369318	0.00369318	177.099	0.00675913	0.00675913	0.00616808	0.00616808	176.322	0.00234357	0.00234357	0.00175512	0.00175512
5-androstene-3β-ol-17-one glucuronide	4-chlorotestosterone/clostebol	[M+Na]+	345.159	199.526	0.013954	0.013954	0.00753683	0.00753683	198.088	0.00664858	0.00664858	0.000277602	0.000277602	198.057	0.00649146	0.00649146	0.000121478	0.000121478	197.915	0.00576993	0.00576993	-0.000595485	0.000595485
4-estrene-4-fluoro-17β-ol-3-one	4-fluoro-19-nortestosterone	[M+H]+	293.191	170.444	-0.0010875	0.0010875	-0.00107775	0.00107775	169.218	-0.00827638	0.00827638	-0.00826669	0.00826669	170.061	-0.00333683	0.00333683	-0.0033271	0.0033271	169.012	-0.00948391	0.00948391	-0.00947423	0.00947423
1,4-androstadiene-17α-methyl-17β-ol-3-one	4-fluoro-19-nortestosterone	[M+Na]+	315.173	193.059	0.0106216	0.0106216	0.00236602	0.00236602	191.528	0.00260454	0.00260454	-0.00558551	0.00558551	191.856	0.00432323	0.00432323	-0.00388086	0.00388086	191.362	0.0017377	0.0017377	-0.00644527	0.00644527
1,4-androstadiene-17β-ol-3-one sulfate	6α-methylprednisolone	[M+H]+	375.217	191.794	0.0080648	0.0080648	0.00725304	0.00725304	191.001	0.00389711	0.00389711	0.00308871	0.00308871	190.6	0.0017846	0.0017846	0.0009779	0.0009779	190.407	0.000772154	0.000772154	-3.37335e-05	3.37335e-05
1,4-pregnadiene-16α-methyl-6α,9-difluoro-11β,21-diol-3,20-dione 21-pivalate	6α-methylprednisolone	[M+Na]+	397.199	217.035	0.00908796	0.00908796	0.00684096	0.00684096	215.882	0.00373089	0.00373089	0.00149583	0.00149583	214.838	-0.00112577	0.00112577	-0.00335002	0.00335002	215.725	0.00300092	0.00300092	0.000767479	0.000767479
5α-androstane-3,17-dione	androstanedione	[M+H]+	289.216	178.585	-0.0130682	0.0130682	0.00532152	0.00532152	177.489	-0.0191265	0.0191265	-0.000849724	0.000849724	177.926	-0.0167098	0.0167098	0.00161207	0.00161207	177.146	-0.0210224	0.0210224	-0.00278088	0.00278088
4-pregnene-17-ol-3,20-dione caproate	androstenedione	[M+H]+	287.201	174.662	0.00693229	0.00693229	0.0091236	0.0091236	173.499	0.000223779	0.000223779	0.00240048	0.00240048	174.139	0.00391599	0.00391599	0.00610073	0.00610073	173.222	-0.00137282	0.00137282	0.000800407	0.000800407
4-estrene-17α-ol-3-one	betamethasone	[M+Na]+	415.189	216.725	0.00689832	0.00689832	0.00382026	0.00382026	215.574	0.00155289	0.00155289	-0.00150883	0.00150883	214.531	-0.00329292	0.00329292	-0.00633982	0.00633982	215.418	0.000824867	0.000824867	-0.00223463	0.00223463
1,4-androstadiene-17β-ol-3-one	boldenone	[M+H]+	287.201	172.642	0.0106044	0.0106044	0.00833191	0.00833191	171.445	0.00360273	0.00360273	0.00134599	0.00134599	172.188	0.00794914	0.00794914	0.00568263	0.00568263	171.204	0.00218804	0.00218804	-6.55176e-05	6.55176e-05
5α-androstane-3β-ol-17-one glucuronide	boldenone	[M+Na]+	309.183	196.832	0.00655686	0.00655686	0.000188997	0.000188997	195.343	-0.00105881	0.00105881	-0.00737849	0.00737849	195.492	-0.000294408	0.000294408	-0.00661893	0.00661893	195.172	-0.00193276	0.00193276	-0.00824691	0.00824691
1,4-androstadiene-17β-ol-3-one glucuronide	boldenone glucuronide	[M+H]+	463.233	219.211	0.0057839	0.0057839	0.00791118	0.00791118	219.154	0.00552277	0.00552277	0.0076495	0.0076495	216.893	-0.00484999	0.00484999	-0.0027452	0.0027452	218.09	0.000641621	0.000641621	0.00275802	0.00275802
4-androstene-17α-ol-3-one	boldenone glucuronide	[M+Na]+	485.215	231.307	0.00380585	0.00380585	0.00718601	0.00718601	230.452	9.50331e-05	9.50331e-05	0.0034627	0.0034627	228.468	-0.00851327	0.00851327	-0.00517459	0.00517459	230.357	-0.000317819	0.000317819	0.00304846	0.00304846
1,4-androstadiene-17β-ol-3-one propionate	boldenone propionate	[M+H]+	343.227	190.588	0.00552969	0.00552969	0.0102914	0.0102914	189.754	0.0011279	0.0011279	0.00586872	0.00586872	189.457	-0.000436935	0.000436935	0.00429648	0.00429648	189.188	-0.00185663	0.00185663	0.00287006	0.00287006
1,4-androstadiene-17β-ol-3-one propionate	boldenone propionate	[M+Na]+	365.209	216.032	0.00949722	0.00949722	0.00600285	0.00600285	214.85	0.00396973	0.00396973	0.00049449	0.00049449	213.896	-0.000485834	0.000485834	-0.00394565	0.00394565	214.688	0.00321693	0.00321693	-0.000255702	0.000255702
4-pregnene-17α-ol-3,20-dione	boldenone sulfate	[M+H]+	367.157	190.119	0.00273538	0.00273538	0.00515638	0.00515638	189.286	-0.00165422	0.00165422	0.000756178	0.000756178	188.991	-0.00321077	0.00321077	-0.000804131	0.000804131	188.723	-0.00462644	0.00462644	-0.00222321	0.00222321
4-androstene-17β-ol-3-one	boldenone sulfate	[M+Na]+	389.139
1,4-androstadiene-17β-ol-3-one undecylenate	boldenone undecylenate	[M+H]+	453.336	228.706	0.0284022	0.0284022	0.0261106	0.0261106	228.937	0.0294412	0.0294412	0.0271473	0.0271473	225.993	0.016203	0.016203	0.0139385	0.0139385	227.724	0.0239869	0.0239869	0.0217051	0.0217051
4-androstene-17α-ol-3-one glucuronide	boldenone undecylenate	[M+Na]+	475.318	253.196	0.014368	0.014368	-0.0263924	0.0263924	252.833	0.0129105	0.0129105	-0.0277913	0.0277913	249.387	-0.000893533	0.000893533	-0.0410407	0.0410407	252.899	0.0131752	0.0131752	-0.0275373	0.0275373
1,4-androstadiene-3,17-dione	boldione	[M+H]+	285.185	172.696	0.00873909	0.00873909	0.00870963	0.00870963	171.5	0.00175041	0.00175041	0.00172115	0.00172115	172.242	0.00608608	0.00608608	0.00605669	0.00605669	171.257	0.000335605	0.000335605	0.000306391	0.000306391
1,3,5(10)-estratriene-3,17β-diol-17-glucuronide	boldione	[M+Na]+	307.167	196.886	0.00972272	0.00972272	0.0028822	0.0028822	195.396	0.0020831	0.0020831	-0.00470566	0.00470566	195.546	0.00284955	0.00284955	-0.0039444	0.0039444	195.225	0.00120603	0.00120603	-0.00557679	0.00557679
4-pregnene-11β,17,21-triol-3,20-dione 21-acetate	cortisol 21-acetate/ hydrocortisone acetate	[M+H]+	405.227	200.155	0.00529953	0.00529953	0.00798276	0.00798276	199.565	0.00233755	0.00233755	0.00501287	0.00501287	198.628	-0.00237214	0.00237214	0.000290614	0.000290614	198.824	-0.00138386	0.00138386	0.00128153	0.00128153
1,3,5(10)-estratiene-3,17β-diol 3-glucuronide	cortisol 21-acetate/ hydrocortisone acetate	[M+Na]+	427.209	204.963	0.0116135	0.0116135	0.0109649	0.0109649	203.631	0.00503939	0.00503939	0.00439495	0.00439495	203.237	0.00309606	0.00309606	0.00245286	0.00245286	203.458	0.00418672	0.00418672	0.00354282	0.00354282
4-pregnene-17α,21-diol-3,11,20-trione	cortisone	[M+H]+	361.201	188.392	-0.00210728	0.00210728	0.00139354	0.00139354	187.521	-0.00672025	0.00672025	-0.00323562	0.00323562	187.331	-0.00772777	0.00772777	-0.00424667	0.00424667	186.988	-0.0095468	0.0095468	-0.00607208	0.00607208
17-α-2,4-pregnadiene-20-yno(2,3-d)isoxazol-17-ol	danazol	[M+H]+	338.212	188.852	0.00362493	0.00362493	0.00810731	0.00810731	187.979	-0.00101458	0.00101458	0.00344708	0.00344708	187.789	-0.00202729	0.00202729	0.00242985	0.00242985	187.444	-0.0038568	0.0038568	0.000592168	0.000592168
1,4-pregnadiene-11β,16α,17,21-tetrol-3,20-dione 16,17 acetonide	desonide	[M+H]+	417.227	201.697	0.00521689	0.00521689	0.00797985	0.00797985	201.149	0.00248871	0.00248871	0.00524418	0.00524418	200.104	-0.00272244	0.00272244	1.87018e-05	1.87018e-05	200.38	-0.00134413	0.00134413	0.00140081	0.00140081
1,3,5(10)-estratiene-3,17β-diol diglucuronide	desonide	[M+Na]+	439.209	227.383	0.0126143	0.0126143	0.0104693	0.0104693	226.434	0.00839117	0.00839117	0.00625513	0.00625513	224.732	0.000811055	0.000811055	-0.00130893	0.00130893	226.316	0.00786633	0.00786633	0.0057314	0.0057314
4-pregnene-11β,17,18,21-tetrol-3,20-dione	dexamethasone	[M+H]+	393.207	192.09	0.00465345	0.00465345	0.00660137	0.00660137	191.311	0.000580603	0.000580603	0.00252063	0.00252063	190.297	-0.00472497	0.00472497	-0.00279524	0.00279524	190.104	-0.00573081	0.00573081	-0.00380302	0.00380302
1,3,5(10)-estratriene-3,16α-17β-triol-3-glucuronide	dexamethasone	[M+Na]+	415.189	218.334	0.0132459	0.0132459	0.00775847	0.00775847	217.211	0.0080346	0.0080346	0.00257537	0.00257537	216.075	0.00276138	0.00276138	-0.00266929	0.00266929	217.059	0.00732969	0.00732969	0.00187427	0.00187427
5β-androstane-3α-ol-17-one glucuronide	DHEA glucuronide	[M+Na]+	487.23						0
1,4-androstadiene-17α-methyl-17β-ol-3-one	dianabol	[M+H]+	301.216	177.613	0.0108283	0.0108283	0.00881881	0.00881881	176.507	0.00453541	0.00453541	0.00253844	0.00253844	175.706	-2.53368e-05	2.53368e-05	-0.00201325	0.00201325	174.858	-0.00485026	0.00485026	-0.00682858	0.00682858
1,4-pregnadiene-6α,9α-difluoro-16α-methyl-11β,17,21-triol-3,20-dione	dianabol	[M+Na]+	323.198	201.79	0.00854562	0.00854562	0.00215111	0.00215111	200.372	0.00145904	0.00145904	-0.00489054	0.00489054	200.25	0.000849441	0.000849441	-0.00549627	0.00549627	200.198	0.000587848	0.000587848	-0.0057562	0.0057562
1,4-pregnadiene-6-fluoro-11β,16α,17,21-tetrol-3,20-dione acetonide	diflucortolone pivalate	[M+Na]+	501.242
4-estrene-17α-ol-3-one	epi-19-nortestosterone	[M+H]+	275.201	166.77	-0.0186563	0.0186563	-0.0179195	0.0179195	165.478	-0.026254	0.026254	-0.0255229	0.0255229	170.544	0.00355588	0.00355588	0.00430938	0.00430938	169.492	-0.00263378	0.00263378	-0.00188493	0.00188493
4-androstene-9α-fluoro-11β-ol-17α-methyl-17β-ol-3-one	epi-19-nortestosterone	[M+Na]+	297.183	193.534	-0.00260757	0.00260757	-0.0115855	0.0115855	191.999	-0.0105198	0.0105198	-0.0194265	0.0194265	195.821	0.0091776	0.0091776	9.35698e-05	9.35698e-05	195.5	0.00752395	0.00752395	-0.00154519	0.00154519
4,9,11-estratrien-13-ethyl-17-ethinyl-17β-ol-3-one	epiandrosterone glucuronide	[M+Na]+	489.246
4-androstene-17α-ol-3-one	epitestosterone	[M+H]+	289.216	174.607	0.00969662	0.00969662	0.00938532	0.00938532	173.444	0.00296948	0.00296948	0.00266025	0.00266025	174.085	0.00668178	0.00668178	0.00637141	0.00637141	173.168	0.00137843	0.00137843	0.00106969	0.00106969
4-pregnene-11β,17,21-triol-3,20-dione 21-hemisuccinate	epitestosterone	[M+Na]+	311.198	200.341	0.0151563	0.0151563	0.00670547	0.00670547	198.898	0.00784218	0.00784218	-0.000547779	0.000547779	198.866	0.00768017	0.00768017	-0.000708449	0.000708449	198.723	0.00695748	0.00695748	-0.00142512	0.00142512
5α-estrane-3α-ol-17-one glucuronide	epitestosterone glucuronide	[M+H]+	465.248	207.802	0.0154532	0.0154532	0.0149407	0.0149407	207.428	0.0136247	0.0136247	0.0131131	0.0131131	205.948	0.00639097	0.00639097	0.00588305	0.00588305	206.549	0.00933049	0.00933049	0.00882109	0.00882109
4-pregnene-6α-methyl-17-ol-3,20-dione	epitestosterone glucuronide	[M+Na]+	487.23	212.474	0.0109631	0.0109631	0.00901076	0.00901076	211.275	0.00525811	0.00525811	0.00331675	0.00331675	210.423	0.001205	0.001205	-0.00072853	0.00072853	211.112	0.00448438	0.00448438	0.00254452	0.00254452
5β-estrane-3α-ol-17-one glucuronide	epitestosterone sulfate	[M+H]+	369.173	193.708	0.00606841	0.00606841	0.00735896	0.00735896	192.954	0.00215161	0.00215161	0.00343714	0.00343714	192.446	-0.000488409	0.000488409	0.000793726	0.000793726	192.33	-0.00109238	0.00109238	0.000188982	0.000188982
4-androstene-4-chloro-17α-methyl-17β-ol-3-one	estradiol 17-glucuronide	[M+Na]+	471.199
1,4-androstadiene-4-chloro-17α-methyl-17β-ol-3-one	estradiol 3-glucuronide	[M+Na]+	471.199
1,4-pregnadiene-11β,17,21-triol-3,20-dione	estradiol diglucuronide	[M+Na]+	647.231
1,4-pregnadiene-11β,17,21-triol-3,20-dione 21-hemisuccinate	estriol 3-glucuronide	[M+Na]+	487.194	222.055			0.012657	0.012657	221.022			0.0079456	0.0079456	219.609			0.00150218	0.00150218	220.886			0.00732411	0.00732411
1,4-pregnadiene-17,21-diol-3,11,20-trione	etiocholanolone glucuronide	[M+Na]+	489.246	210.816	0.0118344	0.0118344	0.0109448	0.0109448	209.59	0.00595361	0.00595361	0.00506922	0.00506922	208.831	0.0023109	0.0023109	0.00142971	0.00142971	209.425	0.00516088	0.00516088	0.00427718	0.00427718
4-androstene-4-chloro-17β-ol-3-one acetate	flumethasone	[M+H]+	411.198	194.795	0.011346	0.011346	0.0145063	0.0145063	194.084	0.00765101	0.00765101	0.0107998	0.0107998	193.47	0.00446261	0.00446261	0.0076014	0.0076014	193.431	0.00426098	0.00426098	0.00739913	0.00739913
4-androstene-17β-ol-3-one acetate	flumethasone	[M+Na]+	433.18	219.644	0.0115803	0.0115803	0.0041194	0.0041194	218.551	0.00654399	0.00654399	-0.000879734	0.000879734	217.321	0.000881844	0.000881844	-0.00650012	0.00650012	218.403	0.00586347	0.00586347	-0.00155524	0.00155524
1,4-pregnadiene-6-fluoro-11β,16α,17,21-tetrol-3,20-dione acetonide	flunisolide	[M+H]+	435.218	203.148	0.00478535	0.00478535	0.00760946	0.00760946	202.643	0.00229024	0.00229024	0.00510734	0.00510734	201.489	-0.00341734	0.00341734	-0.000616285	0.000616285	201.846	-0.00165262	0.00165262	0.00115339	0.00115339
4-androstene-17β-ol-3-one 17-glucuronide	flunisolide	[M+Na]+	457.2	228.65	0.0111427	0.0111427	0.00768172	0.00768172	227.732	0.00708629	0.00708629	0.00363919	0.00363919	225.937	-0.000855622	0.000855622	-0.00427554	0.00427554	227.621	0.00659503	0.00659503	0.00314961	0.00314961
4-androstene-9α-fluoro-11β-ol-17α-methyl-17β-ol-3-one	fluoxymesterone	[M+H]+	337.217	181.337	0.0111917	0.0111917	0.0119676	0.0119676	180.317	0.00550459	0.00550459	0.00627615	0.00627615	180.545	0.00677309	0.00677309	0.00754562	0.00754562	179.909	0.00322937	0.00322937	0.00399918	0.00399918
4,9,11-estratiene-17β-ol-3-one	fluoxymesterone	[M+Na]+	359.199	206.153	0.0112483	0.0112483	0.00369088	0.00369088	204.813	0.00467658	0.00467658	-0.00283178	0.00283178	204.417	0.00273156	0.00273156	-0.00476226	0.00476226	204.639	0.00382162	0.00382162	-0.00368034	0.00368034
4,9,11-estratrien-13-ethyl-17-ethinyl-17β-ol-3-one	gestrinone	[M+H]+	309.185	180.03	0.012654	0.012654	0.0119141	0.0119141	178.971	0.00669934	0.00669934	0.00596374	0.00596374	179.304	0.00857053	0.00857053	0.00783356	0.00783356	178.595	0.00458565	0.00458565	0.00385159	0.00385159
4,9,11-estratriene-17β-ol-3-one acetate	gestrinone	[M+Na]+	331.167	206.783	0.0121046	0.0121046	0.00672549	0.00672549	205.439	0.00552727	0.00552727	0.000183102	0.000183102	205.041	0.00358001	0.00358001	-0.0017538	0.0017538	205.264	0.00467093	0.00467093	-0.000668681	0.000668681
4-pregnene-11β,17,21-triol-3,20-dione 21-hemisuccinate	hydrocortisone hemisuccinate	[M+H]+	463.233	217.618	0.0152944	0.0152944	0.0142061	0.0142061	217.515	0.0148116	0.0148116	0.0137238	0.0137238	215.365	0.00478341	0.00478341	0.00370637	0.00370637	216.475	0.00996223	0.00996223	0.00887964	0.00887964
1,4-pregnadiene-9α-fluoro-11β,16α,17,21-tetrol-3,20-dione	hydrocortisone hemisuccinate	[M+Na]+	485.215	214.122	0.0130195	0.0130195	0.0148439	0.0148439	212.95	0.00747275	0.00747275	0.00928724	0.00928724	212.004	0.003001	0.003001	0.00480744	0.00480744	212.79	0.00671685	0.00671685	0.00852998	0.00852998
4-pregnene-6α-methyl-17-ol-3,20-dione	medroxyprogesterone	[M+H]+	345.242	188.704	0.00717484	0.00717484	0.0112769	0.0112769	187.832	0.00251882	0.00251882	0.00660197	0.00660197	187.642	0.00150617	0.00150617	0.00558519	0.00558519	187.298	-0.000329825	0.000329825	0.00374172	0.00374172
1,4-pregnadiene-9α-fluoro-11β,16α,17,21-tetrol-3,20-dione 16,21-diacetate	medroxyprogesterone	[M+Na]+	367.224	212.703	0.0100357	0.0100357	0.00496134	0.00496134	211.467	0.00416535	0.00416535	-0.000879513	0.000879513	210.702	0.000531494	0.000531494	-0.00449511	0.00449511	211.301	0.00337649	0.00337649	-0.00166441	0.00166441
4-pregnene-6α-methyl-17-ol-3,20-dione acetate	medroxyprogesterone acetate	[M+H]+	387.253	200.456	0.00262913	0.00262913	0.00895412	0.00895412	199.865	-0.000324931	0.000324931	0.00598143	0.00598143	198.925	-0.00502474	0.00502474	0.00125197	0.00125197	199.122	-0.0040391	0.0040391	0.00224382	0.00224382
4,6-pregnadiene-6-methyl-16-methylene-17-ol-3,20-dione acetate	melengestrol acetate	[M+H]+	397.237	202.016	0.00410625	0.00410625	0.00806455	0.00806455	201.468	0.00138114	0.00138114	0.0053287	0.0053287	200.42	-0.00382666	0.00382666	0.000100366	0.000100366	200.697	-0.00244989	0.00244989	0.00148256	0.00148256
5α-androstane-17α-methyl-17β-ol-3one	mestanolone	[M+H]+	305.248	183.981	-0.00728056	0.00728056	0.00897955	0.00897955	182.993	-0.0126121	0.0126121	0.00356068	0.00356068	183.118	-0.0119373	0.0119373	0.00424649	0.00424649	182.551	-0.0149932	0.0149932	0.0011406	0.0011406
5α-androstane-1α-methyl-17β-ol-3one	mesterolone	[M+H]+	305.248	182.063	-0.00343447	0.00343447	0.00879655	0.00879655	181.039	-0.00903946	0.00903946	0.00312277	0.00312277	181.267	-0.00778658	0.00778658	0.00439102	0.00439102	180.629	-0.0112792	0.0112792	0.000855523	0.000855523
4-androstene-4-chloro-17α-methyl-17β-ol-3-one	methyl-chlorotestosterone	[M+H]+	337.193	183.247	0.0169094	0.0169094	0.0141236	0.0141236	182.263	0.0114479	0.0114479	0.00867715	0.00867715	182.387	0.0121363	0.0121363	0.00936358	0.00936358	181.823	0.00900589	0.00900589	0.0062418	0.0062418
pregna-1,4-diene-3,20-dione, 9-fluoro-11,21-dihydroxy-16,17-((1-methylethylidene)bis(oxy))-, (11β,16α)-	methyl-chlorotestosterone	[M+Na]+	359.175	202.719	0.00674953	0.00674953	0.00100775	0.00100775	201.331	-0.000146018	0.000146018	-0.00584847	0.00584847	201.118	-0.0012016	0.0012016	-0.00689803	0.00689803	201.157	-0.00101054	0.00101054	-0.00670806	0.00670806
4-androstene-17α-methyl-17β-ol-3-one	methyltestosterone	[M+H]+	303.232	178.22	0.00258688	0.00258688	0.00170404	0.00170404	177.126	-0.00356767	0.00356767	-0.00444509	0.00444509	177.561	-0.00111765	0.00111765	-0.00199723	0.00199723	176.782	-0.00549902	0.00549902	-0.00637474	0.00637474
4-estrene-17α-ethinyl-17β-ol-3-one acetate	norethindrone acetate	[M+H]+	341.211	190.616	0.00329686	0.00329686	0.0081966	0.0081966	189.782	-0.00109705	0.00109705	0.00378123	0.00378123	189.499	-0.00258221	0.00258221	0.00228882	0.00228882	189.23	-0.00399886	0.00399886	0.000865251	0.000865251
4-estrene-17α-ethinyl-17β-ol-3-one	norethindrone/norethisterone	[M+H]+	299.201	178.321	0.00315728	0.00315728	0.00472104	0.00472104	177.227	-0.00300078	0.00300078	-0.00144662	0.00144662	177.664	-0.000541454	0.000541454	0.00101653	0.00101653	176.885	-0.00492504	0.00492504	-0.00337389	0.00337389
4,9,11-estratiene-17α-ol-3-one	oral turinabol	[M+Na]+	357.159	201.024	0.00764084	0.00764084	0.00306545	0.00306545	199.612	0.000560719	0.000560719	-0.00398252	0.00398252	199.49	-5.18928e-05	5.18928e-05	-0.00459235	0.00459235	199.438	-0.00031316	0.00031316	-0.00485243	0.00485243
4-androstene-4-chloro-17β-ol-3-one	prednisolone	[M+H]+	361.201	187.774	0.00656131	0.00656131	0.00683117	0.00683117	186.891	0.0018253	0.0018253	0.00209388	0.00209388	187.331	0.00418694	0.00418694	0.00445616	0.00445616	186.988	0.00234607	0.00234607	0.0026148	0.0026148
1,3,5(10)-estratriene-3,16α-diol-17-one	prednisolone	[M+Na]+	383.183	212.938	0.00899369	0.00899369	0.00403	0.00403	211.712	0.00318616	0.00318616	-0.00174897	0.00174897	211.971	0.00441016	0.00441016	-0.000530986	0.000530986	212.665	0.00770011	0.00770011	0.00274278	0.00274278
4-estrene-4-fluoro-17β-ol-3-one	prednisolone 21-hemisuccinate	[M+H]+	461.217	214.425	0.0111046	0.0111046	0.0107392	0.0107392	214.229	0.0101827	0.0101827	0.00981766	0.00981766	212.305	0.00110795	0.00110795	0.000746166	0.000746166	213.243	0.00553192	0.00553192	0.00516854	0.00516854
4-estrene-17β-ol-3-one sulfate	prednisolone 21-hemisuccinate	[M+Na]+	483.199	214.684	0.0158206	0.0158206	0.0130722	0.0130722	213.52	0.0103149	0.0103149	0.00758148	0.00758148	212.028	0.00325771	0.00325771	0.000543391	0.000543391	212.814	0.00697452	0.00697452	0.00425014	0.00425014
1,4-pregnadiene-17,21-diol-3,11,20-trione	prednisone	[M+H]+	359.185	186.576	0.00336391	0.00336391	0.00493116	0.00493116	185.667	-0.0015224	0.0015224	3.72132e-05	3.72132e-05	185.582	-0.00197838	0.00197838	-0.000419476	0.000419476	185.165	-0.00422345	0.00422345	-0.00266805	0.00266805
1,4-pregnadiene-6α-methyl-11β,17α,21-triol-3,20-one	prednisone	[M+Na]+	381.167	212.427	0.00905914	0.00905914	0.00292939	0.00292939	211.192	0.00319443	0.00319443	-0.0028997	0.0028997	210.428	-0.000438035	0.000438035	-0.0065101	0.0065101	211.026	0.00240396	0.00240396	-0.00368537	0.00368537
4-pregnene-3,20-dione	progesterone	[M+H]+	315.232	181.82	0.00242413	0.00242413	0.00827954	0.00827954	180.797	-0.00321387	0.00321387	0.00260861	0.00260861	181.026	-0.00195145	0.00195145	0.0038784	0.0038784	180.389	-0.00546463	0.00546463	0.000344698	0.000344698
5α-androstane-17β-ol-3-one	stanolone / dihydrotestosterone	[M+H]+	291.232	178.531	-0.0142956	0.0142956	0.00456211	0.00456211	177.435	-0.0203464	0.0203464	-0.00160446	0.00160446	177.872	-0.0179355	0.0179355	0.000852625	0.000852625	177.091	-0.0222428	0.0222428	-0.00353711	0.00353711
5α-androstane-17α-methyl-17β-ol-3,2c-pyrazole	stanozolol	[M+H]+	329.259	190.892	-0.0028096	0.0028096	-0.000250556	0.000250556	190.056	-0.00717497	0.00717497	-0.00462713	0.00462713	189.76	-0.00872314	0.00872314	-0.00617928	0.00617928	189.491	-0.0101311	0.0101311	-0.00759082	0.00759082
1,4-pregnadiene-6α-methyl-11β,17α,21-triol-3,20-one	testosterone	[M+H]+	289.216	172.586	-0.0039492	0.0039492	-0.0039971	0.0039971	171.39	-0.0108503	0.0108503	-0.0108979	0.0108979	172.133	-0.00656132	0.00656132	-0.00660909	0.00660909	171.149	-0.0122398	0.0122398	-0.0122873	0.0122873
4-androstene-17β-ol-3-one isocaproate	testosterone 4-methylvalerate	[M+H]+	387.289	210.655	-0.00134984	0.00134984	0.00626688	0.00626688	210.323	-0.00292405	0.00292405	0.00468067	0.00468067	208.723	-0.010509	0.010509	-0.00296215	0.00296215	209.412	-0.00724475	0.00724475	0.000327014	0.000327014
4-androstene-17β-ol-3-one acetate	testosterone acetate	[M+H]+	331.227	187.144	0.00361414	0.00361414	0.00864465	0.00864465	186.233	-0.00127342	0.00127342	0.00373259	0.00373259	186.148	-0.0017292	0.0017292	0.00327452	0.00327452	185.729	-0.00397489	0.00397489	0.00101759	0.00101759
4-androstene-3,17-dione	testosterone acetate	[M+Na]+	353.209	213.002	0.0121271	0.0121271	0.00553348	0.00553348	211.764	0.00624463	0.00624463	-0.000310708	0.000310708	210.997	0.00259822	0.00259822	-0.00393337	0.00393337	211.597	0.00544877	0.00544877	-0.00110138	0.00110138
4-androstene-17β-ol-3-one benzoate	testosterone benzoate	[M+H]+	393.242	207.199	-0.00274699	0.00274699	0.00728856	0.00728856	206.779	-0.00476813	0.00476813	0.00524709	0.00524709	205.402	-0.0113988	0.0113988	-0.00145026	0.00145026	205.923	-0.00888771	0.00888771	0.00108605	0.00108605
4-androstene-17β-ol-3-one cypionate	testosterone cypionate	[M+H]+	413.305	219.964	-0.00152332	0.00152332	0.00723992	0.00723992	219.907	-0.00178252	0.00178252	0.00697845	0.00697845	217.64	-0.0120752	0.0120752	-0.00340456	0.00340456	218.841	-0.00662315	0.00662315	0.00209533	0.00209533
4-androstene-17β-ol-3-one enanthate	testosterone enanthate	[M+H]+	401.305	216.961	-0.00123673	0.00123673	0.00640757	0.00640757	216.811	-0.00192888	0.00192888	0.00571013	0.00571013	214.765	-0.0113452	0.0113452	-0.00377828	0.00377828	215.794	-0.00661185	0.00661185	0.000991316	0.000991316
4-androstene-17β-ol-3-one 17-glucuronide	testosterone glucuronide	[M+H]+	465.248	222.34	0.0049284	0.0049284	0.00908637	0.00908637	222.378	0.00509791	0.00509791	0.00925658	0.00925658	219.891	-0.00614377	0.00614377	-0.00203162	0.00203162	221.263	5.81892e-05	5.81892e-05	0.00419601	0.00419601
1,4-androstadiene-17β-ol-3-one sulfate	testosterone glucuronide	[M+Na]+	487.23
1,4-pregnadiene-9α-fluoro-16β-methyl-11β,17,21-triol-3,20-dione	testosterone sulfate	[M+H]+	369.173	191.903	-0.00133926	0.00133926	0.00116156	0.00116156	191.109	-0.00546818	0.00546818	-0.0029777	0.0029777	190.708	-0.00755702	0.00755702	-0.00507177	0.00507177	190.515	-0.00856003	0.00856003	-0.0060773	0.0060773
4,9,11-estratiene-17β-ol-3-one	trenbolone	[M+H]+	271.169	166.886	0.000993508	0.000993508	0.00277788	0.00277788	165.594	-0.00675614	0.00675614	-0.00498558	0.00498558	166.638	-0.00048936	0.00048936	0.00129237	0.00129237	165.458	-0.00757167	0.00757167	-0.00580256	0.00580256
1,4-pregnadiene-9α-fluoro-16α-methyl-11β,17,21-triol-3,20-dione	trenbolone	[M+Na]+	293.151	193.648	0.00549609	0.00549609	-0.0021548	0.0021548	192.112	-0.00248042	0.00248042	-0.0100706	0.0100706	192.443	-0.000764823	0.000764823	-0.00836807	0.00836807	191.947	-0.00333735	0.00333735	-0.010921	0.010921
4,9,11-estratriene-17β-ol-3-one acetate	trenbolone acetate	[M+H]+	313.18	179.934	0.00769593	0.00769593	0.0124398	0.0124398	178.876	0.0017704	0.0017704	0.00648642	0.00648642	179.209	0.00363272	0.00363272	0.00835752	0.00835752	178.501	-0.000332647	0.000332647	0.00437348	0.00437348
4-androstene-17α-ol-3-one glucuronide	trenbolone acetate	[M+Na]+	335.162	206.686	0.00670136	0.00670136	0.00208085	0.00208085	205.343	0.00015901	0.00015901	-0.00443147	0.00443147	204.946	-0.0017725	0.0017725	-0.00635411	0.00635411	205.169	-0.000687405	0.000687405	-0.005274	0.005274
1,4-androstadiene-17β-ol-3-one	triamcinolone	[M+H]+	395.186	191.458	0.00990457	0.00990457	0.00585455	0.00585455	190.666	0.00572929	0.00572929	0.00169602	0.00169602	190.265	0.00361295	0.00361295	-0.000411839	0.000411839	190.073	0.00259869	0.00259869	-0.00142203	0.00142203
4-androstene-17α-ol-3-one sulfate	triamcinolone	[M+Na]+	417.168	216.692	0.0165712	0.0165712	0.00357683	0.00357683	215.542	0.0111744	0.0111744	-0.00175096	0.00175096	214.499	0.00628205	0.00628205	-0.00658076	0.00658076	215.385	0.0104394	0.0104394	-0.00247656	0.00247656
1,4-pregnadiene-9α-fluoro-11β,16α,17,21-tetrol-3,20-dione 16,21-diacetate	triamcinolone 16,21-diacetate	[M+H]+	479.208	212.571	0.00345073	0.00345073	0.00671393	0.00671393	212.33	0.00231506	0.00231506	0.00557457	0.00557457	210.519	-0.00623675	0.00623675	-0.00300505	0.00300505	211.371	-0.00221387	0.00221387	0.00103091	0.00103091
1,4-pregnadiene-6α,9α-difluoro-16α-methyl-11β,17,21-triol-3,20-dione	triamcinolone 16,21-diacetate	[M+Na]+	501.19	220.318	0.010263	0.010263	0.0138738	0.0138738	219.257	0.00539864	0.00539864	0.00899205	0.00899205	217.939	-0.00064579	0.00064579	0.00292602	0.00292602	219.115	0.00474736	0.00474736	0.00833844	0.00833844
pregna-1,4-diene-3,20-dione, 9-fluoro-11,21-dihydroxy-16,17-((1-methylethylidene)bis(oxy))-, (11β,16α)-	triamcinolone acetonide	[M+H]+	435.218	201.434	0.00330926	0.00330926	0.00494437	0.00494437	200.888	0.000586261	0.000586261	0.00221694	0.00221694	199.844	-0.00461435	0.00461435	-0.00299215	0.00299215	200.12	-0.00323861	0.00323861	-0.00161417	0.00161417
1,4-pregnadiene-11β,17,21-triol-3,20-dione	triamcinolone acetonide	[M+Na]+	457.2	227.114	0.0110564	0.0110564	0.00607	0.00607	226.166	0.00683968	0.00683968	0.00187409	0.00187409	224.467	-0.000727815	0.000727815	-0.00565608	0.00565608	226.049	0.00631649	0.00631649	0.00135349	0.00135349
4,9,11-estratiene-17α-ol-3-one	α-trenbolone/epitrenbolone	[M+H]+	271.169	166.887	0.00322601	0.00322601	0.00316571	0.00316571	165.595	-0.00454078	0.00454078	-0.00460062	0.00460062	166.639	0.00173438	0.00173438	0.00167416	0.00167416	165.458	-0.00536366	0.00536366	-0.00542345	0.00542345
1,4-pregnadiene-11β,17,21-triol-3,20-dione 21-hemisuccinate	α-trenbolone/epitrenbolone	[M+Na]+	293.151	193.649	0.00565713	0.00565713	-0.000313169	0.000313169	192.113	-0.00232057	0.00232057	-0.0082435	0.0082435	192.443	-0.000608626	0.000608626	-0.00654172	0.00654172	191.947	-0.00318152	0.00318152	-0.00909935	0.00909935
				Average	0.00609498	0.0078574	0.00626505	0.00759882	Average	0.00115721	0.0054277	0.00130815	0.00538681	Average	-0.000804956	0.00449466	-0.000623564	0.00411701	Average	-0.000567861	0.00516798	-0.000406551	0.0041149
				SD	0.00690619	0.00478263	0.00627992	0.00455795	SD	0.0073299	0.00503402	0.00717952	0.00489757	SD	0.00589555	0.00387545	0.00606338	0.00447775	SD	0.00689248	0.00456858	0.00578674	0.00406989
				n	107	107	109	109	n	107	107	109	109	n	107	107	109	109	n	107	107	109	109
				Median	0.00670136	0.00717484	0.00723992	0.00735896	Median	0.00215161	0.00428277	0.00253844	0.00444509	Median	-0.000488409	0.0034688	-0.000530986	0.00367149	Median	-0.000329825	0.00426098	0.000344698	0.00314961
				95th percentile		0.0154056		0.0143862	95th percentile		0.0137177		0.0126436	95th percentile		0.0119357		0.00868574	95th percentile		0.0128946		0.00946586
(1) Feuerstein ML, Hernández-Mesa M, Kiehne A, Le Bizec B, Hann S, Dervilly-Pinel G, et al. Comparability of Steroid Collision Cross Sections Using Three Different IM-HRMS Technologies: An Interplatform Study. ChemRxiv 2022; doi.org/10.26434/chemrxiv-2022-87k68
(ST) TWCCSN2 dataset obtained using a steroid mix along with new DTCCSN2 reference values for TWIM-MS calibration
(ST-SIL) TWCCSN2 dataset obtained using a steroid mix along with new DTCCSN2 reference values for TWIM-MS calibration and internal correction based on SIL internal standards
(B2) TWCCSN2 dataset obtained using Waters CCS Major Mix along with new DTCCSN2 reference values for TWIM-MS calibration
(B2-SIL) TWCCSN2 dataset obtained using Waters CCS Major Mix along with new DTCCSN2 reference values for TWIM-MS calibration and internal correction based on SIL internal standards
